# Supplementary material for: RNA Seq analysis of the Eimeria tenella gametocyte transcriptome reveals clues about the molecular basis for sexual reproduction and oocyst biogenesis
Source: BMC Genomics. 2015 Feb 18;16(1):94. doi: 10.1186/s12864-015-1298-6 (PMC4345034; doi:10.1186/s12864-015-1298-6)
Supplement: Additional file 2: — Total paired reads mapped uniquely to predicted exon models of E. tenella. Listed for each of the nine RNA Seq libraries are the total number of paired reads uniquely mapped to the predicted exon model of each of the 8,786 E. tenella genes. The nine RNA Seq libraries were produced from triplicate samples of E. tenella gametocytes (Ga, Gb, Gc), merozoites (Ma, Mb, Mc) and sporozoites (Sa, Sb, Sc). [file 12864_2015_1298_MOESM2_ESM.xlsx]

## Sheet: Sheet1
	Paired reads uniquely mapped to gene exon model
gene ID	Ga	Gb	Gc	Ma	Mb	Mc	Sa	Sb	Sc
ETH_00000010	65	256	358	147	0	130	198	637	250
ETH_00000015	623	1138	1462	2934	0	1467	761	294	927
ETH_00000020	1606	2953	3990	30579	0	24125	1726	789	4311
ETH_00000025	3580	4530	6049	28340	0	18210	384	589	528
ETH_00000030	1173	2601	3450	5218	0	3151	6840	6221	7926
ETH_00000035	123	432	536	1207	0	1173	83	170	128
ETH_00000040	1655	2669	3610	19874	0	16438	2100	4914	1729
ETH_00000045	8947	12320	18188	37618	0	28102	9772	7639	23608
ETH_00000050	797	1374	1811	7021	0	3877	1610	2255	2080
ETH_00000055	1997	3179	4765	3172	0	2447	8290	6443	10648
ETH_00000060	3855	4798	7149	677	2	496	3	3	10
ETH_00000065	2029	3689	5263	1123	0	817	219	311	439
ETH_00000070	2315	4365	6176	10163	0	6556	29190	20314	34303
ETH_00000075	1823	3160	4331	30666	0	13481	21	10	59
ETH_00000080	438	526	776	5333	0	3388	64	4	175
ETH_00000085	23	49	56	78	0	47	8	0	20
ETH_00000090	215	231	426	869	0	606	23	25	108
ETH_00000095	622	554	743	809	0	591	76	69	242
ETH_00000100	330	397	673	511	0	490	47	78	116
ETH_00000105	1496	3612	5075	1173	0	828	3442	3552	4018
ETH_00000110	1506	4155	6614	4521	0	2172	1612	2261	2204
ETH_00000115	6	30	38	0	0	11	187	60	603
ETH_00000120	15	21	19	2	0	0	68	19	279
ETH_00000125	2732	7507	11332	10716	0	5789	17930	25632	16145
ETH_00000130	541	1039	1661	2165	0	2591	2575	1506	2355
ETH_00000135	1994	9122	13621	129	0	114	11039	10032	14589
ETH_00000140	301	444	670	0	0	0	566	248	610
ETH_00000145	1343	2447	3380	8436	0	5454	1488	1896	1582
ETH_00000150	875	1236	1825	117	0	107	588	318	1034
ETH_00000155	317	564	829	1227	0	751	1193	724	1553
ETH_00000160	1373	2974	4236	100	0	50	26	49	196
ETH_00000165	1588	3762	6001	19615	2	12934	281	138	2097
ETH_00000170	549	859	1237	461	0	187	649	839	885
ETH_00000175	483	826	1323	617	0	614	4767	2130	5867
ETH_00000180	3863	9892	15657	1179	0	1112	298	154	482
ETH_00000185	2173	1872	3058	529	0	615	108	13	269
ETH_00000190	772	1277	1988	3686	0	2779	15184	11616	9181
ETH_00000195	891	3465	5339	5143	0	2513	1119	1763	2567
ETH_00000200	11255	17626	26944	80196	0	59367	1376	1716	1896
ETH_00000205	628	703	1141	327	0	195	321	514	853
ETH_00000210	102991	87565	135637	306047	0	237942	47487	57049	99419
ETH_00000215	489	609	865	1075	0	799	1841	2335	2519
ETH_00000220	701	1386	1886	2829	0	1399	4582	2201	9352
ETH_00000225	95	106	181	34	0	31	151	130	497
ETH_00000230	124	198	269	1289	0	1075	141	333	160
ETH_00000235	151	388	587	137	0	84	1256	1340	2857
ETH_00000240	848	2707	4011	3636	0	1872	102	101	251
ETH_00000245	597	1021	1879	89	0	94	1	0	25
ETH_00000250	280	613	1092	110	0	45	28	37	105
ETH_00000255	1231	1838	2610	1401	0	917	12004	4572	11399
ETH_00000260	1522	2252	3518	18110	0	8977	116	208	121
ETH_00000265	509	690	1203	172	0	103	119	99	122
ETH_00000270	1340	1919	3025	925	0	707	1029	991	671
ETH_00000275	498	965	1371	105	0	77	118	114	236
ETH_00000280	3442	11750	19375	9595	0	2779	7	8	27
ETH_00000285	140	414	795	11	0	3	2	3	7
ETH_00000290	3061	4573	7991	11655	0	8229	8866	9930	6924
ETH_00000295	1741	2146	3444	6184	0	3560	2728	2680	2616
ETH_00000300	1602	2966	4916	11947	0	11052	5899	2033	8178
ETH_00000305	267	411	710	1609	0	1097	1980	1169	1939
ETH_00000310	1869	6819	10163	1280	0	1127	6015	8603	12004
ETH_00000315	430	13282	21016	468	0	342	209	237	456
ETH_00000320	6550	10673	16108	10265	0	7373	922	1684	1198
ETH_00000325	978	2053	3044	7759	0	3935	13296	18114	12994
ETH_00000330	4346	5325	8051	423	0	490	1481	439	3823
ETH_00000335	1969	5108	6832	5211	1	3500	4454	11578	3697
ETH_00000340	699	1508	2166	2535	0	2394	502	595	391
ETH_00000345	346	854	1240	641	0	633	260	328	224
ETH_00000350	6	12	13	15	0	17	0	0	0
ETH_00000355	71	102	158	299	0	183	67	15	496
ETH_00000360	1638	2294	3330	3672	0	2167	2565	2392	3885
ETH_00000365	406	1099	1733	614	0	430	13702	9112	18292
ETH_00000370	394	801	1265	536	0	323	13069	8381	17853
ETH_00000375	395	740	1165	513	0	252	41	48	128
ETH_00000380	62	180	269	115	0	47	3	2	5
ETH_00000385	166	538	712	306	0	182	18	24	40
ETH_00000390	162	361	689	2530	0	1656	514	439	323
ETH_00000395	431	535	813	5	0	13	48	15	176
ETH_00000400	52	91	113	209	0	136	99	125	169
ETH_00000405	612	955	1545	22	0	48	25	7	59
ETH_00000410	357	742	1144	110	0	83	371	431	79
ETH_00000415	1540	2301	3167	5341	0	4035	1093	964	985
ETH_00000420	1011	1441	2279	884	0	772	1452	2233	1404
ETH_00000425	1014	1961	2911	4548	0	2226	144	123	333
ETH_00000430	6737	12360	18184	29891	0	27120	845	1289	993
ETH_00000435	2119	2904	4476	2660	0	1128	1830	1756	2804
ETH_00000440	4104	6143	8531	24583	0	13356	2621	3951	4563
ETH_00000445	814	1671	2293	2364	0	1575	686	694	1754
ETH_00000450	1598	4737	6639	134	0	86	7432	3822	10655
ETH_00000455	1399	4711	7442	6652	0	4420	13355	11316	16020
ETH_00000460	676	1571	2113	3292	0	1606	12369	9035	16738
ETH_00000465	2012	5266	7367	3263	0	2420	1066	1704	1798
ETH_00000470	1869	1938	3137	3375	0	3530	444	159	1194
ETH_00000475	405	665	822	6057	0	4138	5441	6783	6427
ETH_00000480	425	981	1234	1253	0	916	149	130	187
ETH_00000485	5997	5456	8540	13536	0	13364	1143	1554	995
ETH_00000490	124	171	249	350	0	202	296	299	453
ETH_00000495	209	303	565	809	0	395	766	720	1145
ETH_00000500	19	22	70	10	0	20	6	6	11
ETH_00000505	207	283	527	24	0	22	50	10	207
ETH_00000510	57	40	72	251	0	43	59	27	257
ETH_00000515	228	680	1013	680	0	415	458	753	642
ETH_00000520	454	714	973	2577	0	1470	28	31	47
ETH_00000525	314	348	624	2423	0	1198	60	27	206
ETH_00000530	513	816	1272	1781	0	537	195	133	388
ETH_00000535	10	16	37	0	0	0	32	11	190
ETH_00000540	9	11	48	2	0	1	58	1	127
ETH_00000545	18	25	93	4	0	3	68	5	233
ETH_00000550	144	296	522	254	0	189	5	1	4
ETH_00000555	2	0	5	18	0	6	0	0	0
ETH_00000560	622	1230	1898	3496	0	2194	3076	2842	6101
ETH_00000565	0	0	0	0	0	0	0	0	0
ETH_00000570	1024	1597	2406	6	0	9	59	55	80
ETH_00000575	2981	6467	9786	43	0	72	460	611	758
ETH_00000580	2668	4940	6675	114	0	59	5	4	24
ETH_00000585	2029	4084	5412	230	0	169	15	6	17
ETH_00000590	7889	18271	25640	15059	0	5366	1129	1186	1749
ETH_00000595	772	1594	2733	6045	0	4609	1152	752	1694
ETH_00000600	116	88	158	91	0	68	3	1	7
ETH_00000605	22	228	356	4	0	9	7	2	35
ETH_00000610	97	94	167	77	0	89	415	298	470
ETH_00000615	220	260	409	326	0	214	889	844	1213
ETH_00000620	324	935	1420	32	0	98	139	87	420
ETH_00000625	12064	14369	22885	84223	0	59759	3053	5850	1222
ETH_00000630	193	171	296	261	0	175	86	57	118
ETH_00000635	340	1289	1912	98	0	54	2481	2642	4918
ETH_00000640	82	155	338	0	0	2	447	255	938
ETH_00000645	431	1268	2098	1780	0	708	2468	5141	3093
ETH_00000650	569	802	1157	1973	0	1852	7482	5809	5976
ETH_00000655	232	716	1045	562	0	220	1085	942	2039
ETH_00000660	551	990	1589	3169	0	1607	5343	2870	4451
ETH_00000665	528	1597	2386	26	0	7	25	12	163
ETH_00000670	370	552	809	2344	0	1426	1987	1431	1391
ETH_00000675	254	555	932	41	0	40	45	85	249
ETH_00000680	1968	3754	4662	39361	0	18958	20	67	45
ETH_00000685	1490	2830	4097	21169	0	8425	4523	6495	5448
ETH_00000690	5500	12266	18375	48321	0	37993	16744	15940	11654
ETH_00000695	3233	6699	9382	27336	0	21850	1964	3222	847
ETH_00000700	1791	4042	5509	14317	0	12471	542	1205	284
ETH_00000705	858	1555	2032	12176	0	7087	760	1929	1383
ETH_00000710	984	2282	3146	5789	0	3644	1239	886	3211
ETH_00000715	1108	2339	3637	5714	0	3407	1484	1239	3616
ETH_00000720	2394	4974	6809	19299	0	16252	557	1263	290
ETH_00000725	2365	5158	7148	18936	0	15877	1461	2628	642
ETH_00000730	30	68	149	52	0	4	74	45	114
ETH_00000735	1322	1439	2074	2364	0	3150	437	233	190
ETH_00000740	157	295	455	52	0	7	42	49	74
ETH_00000745	89	123	179	2	0	5	18	46	23
ETH_00000750	62	92	131	0	0	0	22	10	23
ETH_00000755	1463	3238	4643	8445	0	4511	27580	82923	11996
ETH_00000760	2866	4678	6383	7213	0	3634	470	653	1224
ETH_00000765	3560	5959	7744	11950	2	6606	5060	4988	7119
ETH_00000770	344	366	566	2008	0	674	981	1329	1847
ETH_00000775	106	156	247	50	0	42	370	422	659
ETH_00000780	317	412	636	453	0	267	247	264	1386
ETH_00000785	681	641	948	124	0	156	291	414	603
ETH_00000790	73	105	107	67	0	50	385	489	735
ETH_00000795	343	764	1232	447	0	286	510	203	286
ETH_00000800	511	891	1288	2064	0	1910	760	598	762
ETH_00000805	558	889	1307	2695	0	2379	2920	1497	5093
ETH_00000810	841	2302	3520	2293	0	771	15519	13228	11997
ETH_00000815	370	315	537	1758	0	1426	53	4	136
ETH_00000820	12	29	31	8	0	4	16	118	21
ETH_00000825	1532	2964	4020	7384	0	5021	15088	15304	16108
ETH_00000830	2355	3310	4845	200	0	319	468	877	503
ETH_00000835	1325	1213	1641	2209	0	1352	206	65	321
ETH_00000840	1556	3032	4415	11	0	6	103	10	310
ETH_00000845	1111	2063	2941	5600	0	2134	372	226	279
ETH_00000850	620	1307	1870	47	0	22	16035	13640	13642
ETH_00000855	311	664	825	13	0	3	4215	4889	2786
ETH_00000860	4196	5930	8999	97	0	68	31	68	80
ETH_00000865	549	655	1131	1933	0	1295	2812	3215	2363
ETH_00000870	100	85	122	489	0	203	535	139	1090
ETH_00000875	2381	2524	4369	3406	0	2345	5567	8716	3593
ETH_00000880	288	435	775	33	0	14	337	159	787
ETH_00000885	120	180	214	1336	0	1241	22	20	54
ETH_00000890	581	726	1310	3395	0	3892	450	373	521
ETH_00000895	132	213	350	12	0	5	3	0	16
ETH_00000900	447	1370	2034	461	0	329	105	71	317
ETH_00000905	175	719	1151	1	0	0	43	99	112
ETH_00000910	427	909	1397	266	0	103	77	100	151
ETH_00000915	330	701	1221	1511	0	1466	933	945	3302
ETH_00000920	424	644	1167	75	0	21	274	194	967
ETH_00000925	1426	1868	2857	8259	2	7558	7550	4946	5617
ETH_00000930	816	1471	2089	12419	0	11581	503	435	289
ETH_00000935	236	399	725	1641	0	813	8263	4805	4736
ETH_00000940	13	142	193	90	0	64	2	0	49
ETH_00000945	250	189	420	451	0	216	66	122	177
ETH_00000950	1043	1542	2582	5619	0	5270	6086	4993	5137
ETH_00000955	632	853	1473	348	0	218	137	54	553
ETH_00000960	1401	2066	3167	1453	0	1000	5071	9610	4946
ETH_00000965	1390	2198	3263	1271	0	870	4574	8334	4685
ETH_00000970	37	11	16	0	0	1	23	0	129
ETH_00000975	1634	3159	4957	2635	1	2168	5484	4534	6132
ETH_00000980	1142	1385	2101	936	0	812	208	100	633
ETH_00000985	35	37	32	88	0	29	13	13	29
ETH_00000990	152	131	191	229	0	93	476	634	651
ETH_00000995	471	427	725	69	0	37	32	15	305
ETH_00001000	99	131	231	328	0	410	72	13	421
ETH_00001005	17	29	49	49	0	48	18	4	61
ETH_00001010	1000	2461	4022	3549	0	2254	3308	3319	4259
ETH_00001015	574	1190	2071	3613	0	2612	11909	10227	7367
ETH_00001020	241	202	356	2310	0	2264	4	4	29
ETH_00001025	2449	6603	10449	25320	0	5961	1182	982	1813
ETH_00001030	2720	4146	7218	15525	0	13242	3410	3302	7828
ETH_00001035	395	1335	2142	0	0	0	9	2	51
ETH_00001040	968	1309	2193	387	0	122	618	419	1692
ETH_00001045	129	153	303	31	0	80	2299	2251	2755
ETH_00001050	781	2528	3936	493	0	184	280	206	702
ETH_00001055	814	934	1443	1323	0	764	6769	5413	7164
ETH_00001060	4965	8291	13960	67717	0	51016	5253	3413	4767
ETH_00001065	1054	2273	3404	2412	0	2203	3187	2738	5339
ETH_00001070	432	873	1398	1148	0	723	1162	1301	1983
ETH_00001075	1787	2208	2899	1427	0	696	677	239	1481
ETH_00001080	1548	2284	3260	15681	0	11171	3398	2766	4418
ETH_00001085	78	110	119	12	0	20	35	25	96
ETH_00001090	38	102	95	323	0	391	1587	1202	2456
ETH_00001095	1	3	0	5	0	1	10	0	25
ETH_00001100	22	32	23	121	0	98	57	17	194
ETH_00001105	0	0	2	4	0	0	0	0	0
ETH_00001110	0	0	0	0	0	0	0	0	0
ETH_00001115	0	0	0	0	0	0	0	0	0
ETH_00001120	873	1270	2030	8336	0	3795	1137	1640	489
ETH_00001125	4661	6283	9874	26919	0	23794	234	268	235
ETH_00001130	3687	4595	7590	20181	0	17999	237	262	208
ETH_00001135	72	72	133	371	0	196	195	87	589
ETH_00001140	378	629	742	846	0	632	1426	1912	2723
ETH_00001145	495	706	1117	2616	0	1988	4955	4723	3002
ETH_00001150	2455	2971	4588	9457	0	3990	7620	8323	5539
ETH_00001155	7	13	34	7	0	5	981	917	2292
ETH_00001160	479	853	1464	2533	0	1147	504	215	858
ETH_00001165	280	270	531	236	0	184	12	2	12
ETH_00001170	375	539	802	663	0	641	106	116	384
ETH_00001175	539	1225	1976	2730	0	2576	31856	25398	32002
ETH_00001180	133	500	921	1919	0	1617	3737	970	4730
ETH_00001185	10065	14230	24271	60151	0	55750	1178	1284	1390
ETH_00001190	1575	2019	3154	1366	0	1326	925	163	4080
ETH_00001195	1	1	1	0	0	0	1	0	1
ETH_00001200	1	23	20	10	0	10	14	2	24
ETH_00001205	123	126	164	553	0	185	13	3	10
ETH_00001210	148	987	1667	10	1	12	467	125	1589
ETH_00001215	85	258	468	9	0	11	60	15	68
ETH_00001220	77	414	675	3	0	10	3857	4096	5311
ETH_00001225	831	1228	1854	7031	0	7188	379	172	907
ETH_00001230	9	129	252	10	0	10	165	367	83
ETH_00001235	38	657	1049	80	0	74	372	786	184
ETH_00001240	183	557	857	782	0	421	1740	1949	3852
ETH_00001245	194	168	335	14	0	7	8	4	64
ETH_00001250	59	71	147	347	0	224	82	85	215
ETH_00001255	225	240	443	2173	0	1434	155	210	170
ETH_00001260	348	667	1001	24	0	30	15	9	24
ETH_00001265	486	870	1486	17	0	23	580	115	1573
ETH_00001270	582	959	1509	2148	0	1743	999	1038	1177
ETH_00001275	269	405	612	1948	0	1310	186	386	514
ETH_00001280	186	811	1172	8	0	4	4739	5488	2983
ETH_00001285	92	145	156	410	0	348	419	418	707
ETH_00001290	914	885	1702	4944	0	2517	146	533	138
ETH_00001295	561	671	1093	3351	0	1714	1648	2373	2437
ETH_00001300	394	285	497	311	0	243	135	72	688
ETH_00001305	31	29	67	301	0	142	203	87	208
ETH_00001310	179	344	555	146	0	179	5766	1983	14578
ETH_00001315	904	3642	5139	150	0	118	168	120	791
ETH_00001320	612	983	1326	5049	0	3766	4129	5917	3053
ETH_00001325	2200	3283	4893	21849	2	13030	79649	56776	39349
ETH_00001330	2613	11030	15025	62	0	52	23768	24353	39497
ETH_00001335	1734	4738	7018	1985	0	651	12473	11838	20210
ETH_00001340	3480	4321	6522	3057	0	1979	2753	4461	5118
ETH_00001345	19	50	72	165	0	81	221	182	346
ETH_00001350	5	6	16	33	0	46	177	155	194
ETH_00001355	8	33	66	137	0	108	321	341	423
ETH_00001360	13	50	35	80	0	143	533	577	635
ETH_00001365	1	2	6	0	0	0	247	251	314
ETH_00001370	464	1142	1564	8485	0	2333	10487	6097	18940
ETH_00001375	1609	3272	4422	1692	0	2208	694	1915	400
ETH_00001380	2090	3106	4369	22901	0	14875	2506	5136	5223
ETH_00001385	829	1363	1869	8759	0	5421	1006	2826	865
ETH_00001390	720	1673	2297	4270	0	2506	3517	5237	3892
ETH_00001395	1463	2003	3166	1739	1	1335	1032927	1026420	274983
ETH_00001400	1370	1627	2357	72	0	100	147	56	195
ETH_00001405	2059	2940	3832	20414	0	13195	4052	5576	2055
ETH_00001410	730	1070	1866	9289	0	6503	2143	2199	2364
ETH_00001415	1241	2028	3423	16310	0	13812	9347	11191	10036
ETH_00001420	870	1603	2494	179	0	145	245	82	1052
ETH_00001425	2369	5588	8078	6001	0	4141	513	129	1232
ETH_00001430	869	2058	2793	325	0	116	4922	3109	6462
ETH_00001435	1565	2380	3507	7688	0	5263	5733	7014	5593
ETH_00001440	160	360	496	877	0	721	833	653	515
ETH_00001445	1588	3128	4425	13862	0	6667	660	299	992
ETH_00001450	1113	1791	2713	5549	0	3838	947	4050	1134
ETH_00001455	2	14	14	5	0	19	0	0	11
ETH_00001460	3	2	20	4	0	2	4	0	9
ETH_00001465	1525	2765	4506	15652	0	6618	3975	2603	7458
ETH_00001470	1011	1292	2183	2009	0	1056	589	220	1125
ETH_00001475	167	142	231	737	0	504	1	0	26
ETH_00001480	307	235	384	1166	0	780	6	0	35
ETH_00001485	1598	2594	4499	851	0	814	74	78	211
ETH_00001490	817	1928	3017	365	0	343	427	432	1448
ETH_00001495	8629	10038	16526	50790	0	37125	3483	3547	2597
ETH_00001500	1891	2757	3929	28768	0	22265	5532	2933	6569
ETH_00001505	407	582	857	568	0	569	263	297	489
ETH_00001510	863	1892	2672	6037	0	2743	1228	2428	1766
ETH_00001515	1465	3067	4519	5003	0	2561	1260	2703	3189
ETH_00001520	22	59	114	150	0	219	469	107	3595
ETH_00001525	618	1295	1979	6031	0	5492	71789	43863	43291
ETH_00001530	817	1016	1456	2903	0	1186	2447	1960	3823
ETH_00001535	183	240	431	532	0	368	42	29	146
ETH_00001540	1359	1873	2989	347	0	347	3482	2423	4275
ETH_00001545	615	1612	2463	498	0	148	2522	2532	1975
ETH_00001550	1777	3087	4233	200	0	234	10	2	26
ETH_00001555	4188	4530	6806	8049	0	3276	7240	4094	13041
ETH_00001560	1590	2110	3028	10799	0	8836	5489	3661	1424
ETH_00001565	373	474	707	2665	0	1260	689	686	489
ETH_00001570	643	880	1622	1162	0	303	352	83	755
ETH_00001575	1161	2040	3004	941	2	629	84	119	327
ETH_00001580	886	1746	2380	13027	0	4163	47	6	178
ETH_00001585	140	183	323	435	0	291	260	83	473
ETH_00001590	7	85	98	23	0	15	88	63	148
ETH_00001595	24	109	217	39	0	29	149	107	239
ETH_00001600	309	878	1282	190	0	112	850	1505	989
ETH_00001605	356	875	1311	135	0	88	1780	2003	1884
ETH_00001610	322	303	573	493	0	409	1215	1239	2652
ETH_00001615	9510	12654	20111	57354	0	36422	1313	2673	2005
ETH_00001620	1914	3437	5227	6138	0	4229	10098	8054	12606
ETH_00001625	114	130	245	190	0	181	295	612	48
ETH_00001630	101	113	206	132	0	121	17	95	12
ETH_00001635	718	1092	2026	296	0	285	22702	9433	53428
ETH_00001640	157	469	745	1181	0	484	134	286	333
ETH_00001645	78	136	272	276	0	259	508	296	768
ETH_00001650	3764	8588	14397	16514	0	11716	4057	3279	3959
ETH_00001655	555	465	786	1993	0	2118	4747	6438	1925
ETH_00001660	1216	2532	3687	1254	0	505	6	1	2
ETH_00001665	2556	2882	4457	11725	0	9870	31	157	58
ETH_00001670	427	527	883	1	0	0	5	0	5
ETH_00001675	52	231	433	571	0	339	526	978	625
ETH_00001680	409	517	909	1522	0	1062	1620	1711	1629
ETH_00001685	102	145	183	17	0	17	15	0	25
ETH_00001690	192	271	415	132	0	73	43	0	90
ETH_00001695	2282	5180	7622	5107	0	3591	32	60	74
ETH_00001700	644	1244	1680	4913	0	2491	4	2	13
ETH_00001705	309	528	725	73	0	74	2	0	7
ETH_00001710	1146	1558	2558	2298	0	1656	16	6	52
ETH_00001715	1939	3050	4852	14920	0	9810	2767	3288	5284
ETH_00001720	3599	4710	6208	16913	0	10011	6432	9340	6111
ETH_00001725	1187	17264	25541	6104	0	4669	1037	1602	1299
ETH_00001730	557	35647	52469	210	0	19	1934	4126	1029
ETH_00001735	1536	3149	4323	3244	0	1441	19	25	31
ETH_00001740	1403	1925	3175	11027	0	5548	95	295	129
ETH_00001745	1362	2000	2957	15332	0	9756	53	74	121
ETH_00001750	556	1070	1817	4218	0	1366	39	14	40
ETH_00001755	3339	4418	6488	18	0	4	52	108	185
ETH_00001760	1186	1883	2945	205	0	239	413	811	1209
ETH_00001765	1154	2611	3968	6095	0	5349	4472	7067	2353
ETH_00001770	3500	5749	8427	459	0	694	44	59	75
ETH_00001775	1199	1810	2935	10004	0	6162	2715	2999	4414
ETH_00001780	667	1205	1888	5921	0	3133	3503	3018	3867
ETH_00001785	1492	2735	3892	4435	0	2683	10461	4874	20535
ETH_00001790	51	119	160	129	0	37	619	279	2029
ETH_00001795	2520	4593	6323	11838	0	9738	7415	6243	10202
ETH_00001800	2135	9599	14168	614	0	730	1894	1040	2322
ETH_00001805	1217	2281	3268	17906	0	11666	22030	28892	17645
ETH_00001810	1161	2250	3020	12344	0	9510	3842	6734	3616
ETH_00001815	12	23	15	1	0	2	11	1	14
ETH_00001820	1820	1954	2744	8314	0	4654	20	35	189
ETH_00001825	2282	4011	5776	454	0	291	648	576	2158
ETH_00001830	835	1649	2266	4	0	1	0	2	2
ETH_00001835	992	1841	2635	3	0	1	4	3	4
ETH_00001840	167	274	499	1381	0	840	22	6	114
ETH_00001845	4453	6583	10522	31790	3	29355	1702	592	1795
ETH_00001850	62	125	196	138	0	127	77	67	268
ETH_00001855	1368	2381	3492	9537	0	6223	7266	9540	6686
ETH_00001860	163	273	457	1292	0	928	1297	1358	1573
ETH_00001865	564	740	1222	7676	0	5511	150	162	401
ETH_00001870	680	1829	2602	10627	0	7216	7330	7144	6485
ETH_00001875	24	33	38	9	0	7	537	539	1061
ETH_00001880	934	733	1206	2470	0	1921	4827	5837	668
ETH_00001885	182	346	646	6	0	1	9	5	14
ETH_00001890	276	1397	2042	489	0	268	2191	1988	3762
ETH_00001895	4	7	7	11	0	0	18	3	55
ETH_00001900	70	189	365	8	0	11	50	53	86
ETH_00001905	385	582	928	1156	0	695	376	340	375
ETH_00001910	141	258	399	529	0	296	116	134	210
ETH_00001915	94	153	264	656	0	351	27	10	70
ETH_00001920	61917	222838	438773	316	14	257	40530	25616	25838
ETH_00001925	24	43	74	3	0	15	200	265	297
ETH_00001930	1367	2288	3798	2793	0	1057	884	1113	1762
ETH_00001935	575	1103	1698	1156	0	480	199	383	425
ETH_00001940	733	973	1597	7829	2	6649	2268	2056	3457
ETH_00001945	5052	10056	15164	14431	0	9393	1478	1776	4102
ETH_00001950	500	1639	2840	64	0	52	26	93	68
ETH_00001955	386	429	643	3485	0	2875	9	0	69
ETH_00001960	123	428	535	1463	0	613	642	369	3497
ETH_00001965	1128	1959	3376	4165	0	1246	4293	2720	10391
ETH_00001970	967	1338	2217	159	0	104	47	72	449
ETH_00001975	9405	21536	32219	4595	4	6576	35	18	117
ETH_00001980	690	1793	3094	61	0	72	3	0	42
ETH_00001985	445	822	1110	581	0	208	2632	1365	2116
ETH_00001990	532	1190	1764	819	0	482	2733	1513	2859
ETH_00001995	1485	2286	3435	218	0	248	2543	3966	1732
ETH_00002000	2267	3900	5064	13295	2	11859	6037	6001	7090
ETH_00002005	16	66	54	88	0	119	87	16	322
ETH_00002010	2507	4758	6737	1771	0	927	240	90	660
ETH_00002015	3939	10420	14900	5780	0	2986	35778	43133	31402
ETH_00002020	2037	4849	6557	39107	0	16749	3920	3643	7865
ETH_00002025	307	780	1208	364	0	264	41202	14284	51933
ETH_00002030	416	945	1395	2510	0	1010	2096	3682	3500
ETH_00002035	2777	3615	5154	21084	0	15833	216	356	352
ETH_00002040	1122	1834	2533	566	0	437	4936	2528	10417
ETH_00002045	825	1044	1835	80	0	64	89	83	288
ETH_00002050	672	1484	2402	173	0	167	79	28	214
ETH_00002055	333	1294	2006	130	0	168	2578	1788	3922
ETH_00002060	2039	3942	6522	2202	0	1148	675	1752	628
ETH_00002065	188	243	334	611	0	429	336	591	364
ETH_00002070	2177	3290	5400	15550	0	11225	21233	21635	27871
ETH_00002075	270	673	1001	719	0	559	3427	2551	2136
ETH_00002080	266	349	486	751	0	551	679	350	544
ETH_00002085	1110	1258	2267	221	0	105	16	7	72
ETH_00002090	6561	26669	43174	358	0	358	1337	482	3418
ETH_00002095	407	825	1332	465	0	220	15275	12733	22408
ETH_00002100	1451	4649	8250	1447	0	915	18697	17811	24592
ETH_00002105	145	360	541	1442	0	792	112	93	173
ETH_00002110	187	1000	1744	112	0	84	45	56	276
ETH_00002115	2401	3229	5174	21262	0	16536	2930	4249	2576
ETH_00002120	1867	3943	6104	1380	0	1259	766	787	1477
ETH_00002125	598	1002	1868	39	0	18	153	64	653
ETH_00002130	516	732	1321	3900	0	2962	20671	14151	22023
ETH_00002135	306	354	516	2850	0	1500	5755	6197	877
ETH_00002140	430	592	1055	1576	0	922	2040	2138	2605
ETH_00002145	52	118	208	14	0	33	50	2	258
ETH_00002150	678	740	1222	6841	0	4477	443	334	1151
ETH_00002155	201	579	846	442	0	185	652	590	1016
ETH_00002160	146	322	626	1597	0	761	4552	3920	3278
ETH_00002165	308	768	1145	1175	0	455	37	0	224
ETH_00002170	34	54	114	5	0	13	18	0	106
ETH_00002175	415	632	985	200	0	113	67	29	49
ETH_00002180	159	253	419	638	0	301	543	471	1109
ETH_00002185	323	669	918	3056	0	1971	1393	1889	532
ETH_00002190	554	836	1625	9249	0	5683	2322	2173	5652
ETH_00002195	397	453	597	6	0	12	3	14	145
ETH_00002200	9757	13041	18908	68647	0	55462	43765	63414	33538
ETH_00002205	5472	11248	16638	49464	0	39983	11555	13028	4241
ETH_00002210	436	725	1059	3539	0	2750	609	1261	397
ETH_00002215	1758	3417	5175	264	0	233	133	194	349
ETH_00002220	829	2039	2811	190	0	93	12	20	65
ETH_00002225	406	938	1206	83	0	33	1	1	2
ETH_00002230	4637	8177	11663	8222	0	7333	7700	16647	8708
ETH_00002235	494	977	1393	1522	0	622	119	196	522
ETH_00002240	166	357	428	645	0	239	47	73	172
ETH_00002245	2112	4902	7021	8701	0	4660	1013	745	2964
ETH_00002250	2355	4206	5929	13736	0	8843	4641	6951	5238
ETH_00002255	3035	8088	11512	7585	0	3533	14312	15670	24230
ETH_00002260	2617	4330	6346	17704	0	11552	4931	7313	8814
ETH_00002265	454	627	823	2130	0	1083	2866	2402	6329
ETH_00002270	134	210	309	1185	0	602	30916	31488	64061
ETH_00002275	5414	7291	10195	226	0	377	4256	3829	5014
ETH_00002280	580	611	860	5162	0	2586	1560	1958	817
ETH_00002285	1320	1599	2370	12322	0	8348	4379	4745	3440
ETH_00002290	2043	3037	4275	9364	0	4495	194	74	266
ETH_00002295	827	2457	3803	1554	0	810	7359	10037	8440
ETH_00002300	710	885	1467	1068	0	652	11	10	49
ETH_00002305	482	2032	3594	384	0	305	1223	1699	2030
ETH_00002310	1656	2202	3388	14205	0	7520	9907	12335	4684
ETH_00002315	653	1069	1768	6131	0	4152	813	1213	1118
ETH_00002320	15	16	35	0	0	4	75	3	168
ETH_00002325	787	1577	2260	12680	0	7221	12770	16911	4067
ETH_00002330	790	1270	1994	7163	0	3722	437	455	1086
ETH_00002335	0	8	7	0	0	0	42	6	51
ETH_00002340	559	698	1164	2032	0	876	1250	895	3296
ETH_00002345	347	686	1071	26	0	12	8	7	13
ETH_00002350	138	246	432	3	0	6	5	11	7
ETH_00002355	721	1086	1662	57	0	40	146	114	520
ETH_00002360	488	965	1535	1221	0	678	2836	1595	3136
ETH_00002365	66	81	156	132	0	70	89	80	211
ETH_00002370	44	45	75	95	0	25	113	47	142
ETH_00002375	118	149	300	322	0	177	1105	769	1330
ETH_00002380	0	4	31	1	0	0	0	0	0
ETH_00002385	310	367	562	1423	0	731	320	178	1254
ETH_00002390	145	337	508	117	0	45	7	26	2
ETH_00002395	336	340	546	439	0	238	3202	5803	1494
ETH_00002400	101	125	165	135	0	73	1080	2004	495
ETH_00002405	1589	1522	2311	80	0	99	33	18	9
ETH_00002410	136	258	360	1517	0	749	3	9	7
ETH_00002415	1884	2365	3376	4175	0	3359	2071	1463	2233
ETH_00002420	139	413	678	67	0	63	144	18	131
ETH_00002425	235	283	538	119	0	111	661	57	746
ETH_00002430	14	23	44	94	0	24	21	12	76
ETH_00002435	120	101	159	337	0	156	111	42	378
ETH_00002440	564	948	1414	1733	0	542	2016	2024	2662
ETH_00002445	617	775	1286	2564	0	1356	822	490	849
ETH_00002450	2786	3123	4730	18123	0	9931	266	44	1086
ETH_00002455	181	305	535	940	0	451	1457	2358	1168
ETH_00002460	726	786	1290	6	0	7	151	197	422
ETH_00002465	107	162	255	12	0	4	38	26	140
ETH_00002470	447	767	1158	2184	0	1388	462	734	715
ETH_00002475	321	671	955	1300	0	797	6844	4107	6646
ETH_00002480	267	368	669	1831	0	988	70798	51486	26905
ETH_00002485	71	112	246	215	0	134	77	121	105
ETH_00002490	611	1720	2858	1245	0	1074	343	352	843
ETH_00002495	87	96	120	6	0	26	4	1	27
ETH_00002500	301	371	472	94	0	83	107	22	640
ETH_00002505	173	205	415	718	0	516	301	386	630
ETH_00002510	958	1919	3055	4023	2	4175	805719	593481	515124
ETH_00002515	243	480	784	227	0	198	13	117	53
ETH_00002520	56640	97432	142436	1943	0	2433	1243	2313	1300
ETH_00002525	28	34	49	34	0	32	43111	52447	22213
ETH_00002530	686	1615	2347	4789	0	2870	22454	22758	32757
ETH_00002535	2159	3451	5145	5256	1	2206	91	48	297
ETH_00002540	2501	4151	5835	10806	0	6567	539	381	1265
ETH_00002545	1016	1737	2474	2312	0	1933	149	79	418
ETH_00002550	2405	5006	7077	2796	0	1471	855	1087	1213
ETH_00002555	401	635	823	31	0	65	122	86	438
ETH_00002560	1169	2802	4014	90	0	153	15542	6770	23042
ETH_00002565	898	2583	3983	5221	0	3961	316	204	357
ETH_00002570	5436	15911	23252	9483	0	2959	4684	2100	14609
ETH_00002575	9811	12388	19003	3588	2	3910	13151	20998	5787
ETH_00002580	1207	1498	2247	1529	0	563	109	29	175
ETH_00002585	155	181	217	457	0	262	166	247	270
ETH_00002590	1356	1406	2436	6515	0	3519	1188	1662	461
ETH_00002595	598	710	1384	62	0	96	173	66	151
ETH_00002600	451	985	1580	285	0	188	677	561	2444
ETH_00002605	491	1363	2207	3692	0	1619	519	426	1872
ETH_00002610	99	76	146	212	0	188	0	0	2
ETH_00002615	419	591	979	2574	0	1248	5383	2300	3644
ETH_00002620	108	178	330	1134	0	969	556	638	222
ETH_00002625	4774	7319	11346	8848	0	4531	14230	18551	11745
ETH_00002630	2179	3707	5287	3595	0	2625	69	180	174
ETH_00002635	1160	1707	2507	6730	0	5276	2077	3072	852
ETH_00002640	1445	2483	3746	999	0	1028	6912	4238	7631
ETH_00002645	1198	2122	3154	1060	0	972	5356	3690	5636
ETH_00002650	1544	1063	1664	2991	0	1426	1907	2687	2143
ETH_00002655	7917	7033	10022	16168	4	9129	9836	16181	16014
ETH_00002660	2325	8586	12674	10	0	15	60	5	309
ETH_00002665	469	696	1161	3006	0	2233	346	1037	614
ETH_00002670	454	488	732	1868	0	876	781	988	996
ETH_00002675	496	654	1070	3106	0	2428	4325	4641	3722
ETH_00002680	257	577	810	1604	0	1229	102	11	194
ETH_00002685	118	115	191	1451	0	772	378	103	581
ETH_00002690	114	403	716	140	0	52	29	8	79
ETH_00002695	397	904	1490	3327	0	2476	16630	14180	28382
ETH_00002700	350	561	800	2778	0	2439	6945	4605	7420
ETH_00002705	37	109	184	574	0	229	3347	1853	3937
ETH_00002710	113	142	245	61	0	42	353	257	552
ETH_00002715	343	1311	2441	128	0	82	5233	2847	6803
ETH_00002720	76	135	183	279	0	109	140	76	200
ETH_00002725	105	129	318	363	0	95	168	76	195
ETH_00002730	4	26	81	20	0	6	218	53	223
ETH_00002735	350	1032	1782	48	0	74	35	29	34
ETH_00002740	179	476	757	435	0	189	2128	2862	3062
ETH_00002745	15	33	74	12	0	16	1580	945	4569
ETH_00002750	614	620	1099	1417	0	1297	1635	3011	2183
ETH_00002755	97	169	333	433	0	191	446	594	478
ETH_00002760	27	39	58	75	0	35	106	98	239
ETH_00002765	255	670	1232	8	0	1	1674	4795	1733
ETH_00002770	342	340	590	200	0	149	16	22	33
ETH_00002775	1388	2867	4519	7042	0	3835	386	740	116
ETH_00002780	3723	11853	18337	94	4	97	3398	4944	5116
ETH_00002785	5681	13536	19028	507	0	352	39	29	124
ETH_00002790	6727	8721	12707	6585	0	4728	2259	3957	2728
ETH_00002795	1981	3222	4557	11060	0	6274	4077	5441	4742
ETH_00002800	794	920	1561	2296	0	1090	559	710	1097
ETH_00002805	3602	12332	18556	333	0	298	5717	6803	8126
ETH_00002810	802	1420	2271	7165	0	5966	4020	3511	3566
ETH_00002815	15342	24857	35545	76273	2	74211	5751	6457	7609
ETH_00002820	471	605	1072	1158	0	486	3109	4009	2496
ETH_00002825	1019	2044	3117	656	0	448	1458	1098	2938
ETH_00002830	742	1194	1795	62	0	41	11206	7812	15069
ETH_00002835	4027	5171	7821	7273	0	6796	1466	1474	2678
ETH_00002840	4304	5789	9956	23233	0	14304	206	383	167
ETH_00002845	1189	1839	2889	18366	0	8515	2133	3234	745
ETH_00002850	160	280	406	477	0	257	2676	7668	749
ETH_00002855	247	307	494	547	0	376	661	1115	765
ETH_00002860	555	915	1565	2972	0	1778	2333	3312	3309
ETH_00002865	118	173	272	103	0	62	622	335	558
ETH_00002870	34	31	28	20	0	28	82	59	41
ETH_00002875	1970	3373	4875	12773	0	8815	10129	9196	8383
ETH_00002880	2208	4804	6819	6060	0	3115	1719	957	3747
ETH_00002885	37727	101522	147538	149	8	138	308	142	1054
ETH_00002890	115	247	363	682	0	291	33950	97443	42383
ETH_00002895	141	296	491	0	0	1	6	14	32
ETH_00002900	115	264	437	0	0	0	5	2	48
ETH_00002905	1462	2006	3113	9306	0	9052	8771	6618	7454
ETH_00002910	829	1061	1649	5760	0	4368	486	370	538
ETH_00002915	275	447	621	2111	0	1672	430	1125	402
ETH_00002920	1483	1493	2667	6273	0	3294	122	54	176
ETH_00002925	156	242	426	270	0	68	548	608	1125
ETH_00002930	7854	20189	33017	5503	0	3441	8350	13342	7372
ETH_00002935	24	45	88	21	0	19	20	22	1
ETH_00002940	373	802	1330	1390	0	732	9	21	37
ETH_00002945	1820	3247	5068	16627	0	11086	3721	3667	2542
ETH_00002950	86	634	1140	104	0	167	8	19	10
ETH_00002955	4506	4675	7314	9262	0	6775	250	923	141
ETH_00002960	473	572	938	2957	0	2278	675	1298	203
ETH_00002965	1590	1694	2799	1704	0	1362	49	106	296
ETH_00002970	239	302	425	1257	0	588	227	254	328
ETH_00002975	2306	2772	4486	15804	0	6636	5543	7927	6709
ETH_00002980	2822	3859	5653	21035	0	12280	7228	10658	8672
ETH_00002985	169	352	640	2	0	0	33	7	178
ETH_00002990	275	482	848	1296	0	823	2634	2108	2270
ETH_00002995	2	17	43	0	0	0	22	59	34
ETH_00003000	3	14	16	0	0	0	10	26	16
ETH_00003005	246	242	455	1424	0	797	317	459	248
ETH_00003010	139	167	333	194	0	159	265	193	469
ETH_00003015	132	168	253	874	0	415	115	209	27
ETH_00003020	209	284	458	1264	0	444	1068	754	1788
ETH_00003025	69	104	198	22	0	29	66	15	217
ETH_00003030	98	158	316	582	0	322	119	167	180
ETH_00003035	671	1140	2123	4851	0	5242	1768	1345	1380
ETH_00003040	485	1132	1781	5655	0	2166	1305	2318	682
ETH_00003045	9	54	121	68	0	105	102	18	372
ETH_00003050	2854	4704	7785	25820	0	12180	123902	101013	54480
ETH_00003055	851	1051	1627	3181	0	2350	255	532	397
ETH_00003060	680	1832	2743	5127	0	2425	369	583	1118
ETH_00003065	1350	2019	3187	7990	0	5051	8283	9184	6406
ETH_00003070	390	431	788	1605	0	1321	701	605	1396
ETH_00003075	501	1240	2023	5007	4	3403	80	21	218
ETH_00003080	501	509	979	2440	0	1782	32	89	66
ETH_00003085	815	1019	1581	301	0	212	1385	948	2007
ETH_00003090	294	424	605	301	0	222	2866	1866	2953
ETH_00003095	115	474	740	378	0	230	209	48	786
ETH_00003100	123	356	489	303	0	135	129	74	655
ETH_00003105	222	365	562	859	0	446	304	73	840
ETH_00003110	99	200	269	81	0	38	119	31	739
ETH_00003115	1007	1619	2640	7046	0	6259	5133	6313	4199
ETH_00003120	325	685	1102	1226	0	417	2365	1807	2949
ETH_00003125	258	352	531	1273	0	644	165	215	371
ETH_00003130	251	254	423	1341	0	698	13249	10622	1317
ETH_00003135	100	56	103	194	0	101	374	290	929
ETH_00003140	1	1	0	32	0	0	32	10	37
ETH_00003145	832	664	1097	552	0	442	5170	3828	6288
ETH_00003150	304	262	308	743	0	327	6430	4675	7461
ETH_00003155	574	2009	3161	653	0	229	808	421	1617
ETH_00003160	100	106	163	1	0	6	354	307	497
ETH_00003165	142	135	241	339	0	151	23	15	85
ETH_00003170	53	78	139	176	0	58	34	25	155
ETH_00003175	73	133	307	263	0	147	29	37	149
ETH_00003180	20	49	106	141	0	36	23	9	46
ETH_00003185	677	1063	1915	4183	0	3545	5180	4735	3978
ETH_00003190	2147	3931	6551	15673	0	9991	9686	7404	12004
ETH_00003195	235	496	791	112	0	69	8	0	43
ETH_00003200	602	1541	2322	356	2	203	144	3	723
ETH_00003205	404	619	1016	846	0	741	1903	3171	1202
ETH_00003210	132	136	215	854	0	525	29	36	24
ETH_00003215	702	960	1739	7328	0	6085	1629	2787	866
ETH_00003220	672	1573	2419	236	0	225	1479	2740	1617
ETH_00003225	3995	7170	10159	13840	0	10806	7403	12740	4619
ETH_00003230	253	11971	19016	112	0	189	279	124	324
ETH_00003235	4868	5390	8746	2330	0	1780	8945	2079	7472
ETH_00003240	1467	2165	3196	2	0	14	633	163	895
ETH_00003245	630	1072	1659	4157	0	1958	405	967	761
ETH_00003250	1286	2070	3163	11561	0	10137	8042	11061	3162
ETH_00003255	233	862	1485	1281	0	1061	747	290	1460
ETH_00003260	1798	3119	4740	13641	2	10202	16679	15067	19283
ETH_00003265	115	576	1054	520	0	483	129	75	407
ETH_00003270	34	294	473	162	0	69	23	3	111
ETH_00003275	156	230	429	55	0	39	55	59	410
ETH_00003280	515	1477	2042	1504	0	684	2	57	16
ETH_00003285	0	0	4	0	0	0	0	0	2
ETH_00003290	80	181	409	202	0	172	88	129	76
ETH_00003295	587	709	926	3753	0	2871	135	52	189
ETH_00003300	54	103	170	464	0	289	24	13	159
ETH_00003305	36	46	74	66	0	40	27	4	29
ETH_00003310	684	956	1377	2478	0	1562	469	539	639
ETH_00003315	29	41	64	172	0	118	157	98	295
ETH_00003320	23	70	118	18	0	9	4750	3444	4369
ETH_00003325	246	400	553	1229	0	628	72	106	262
ETH_00003330	90	159	305	51	0	77	19	9	31
ETH_00003335	1452	2536	3943	1009	0	1051	342	257	737
ETH_00003340	43	81	186	423	0	274	187	156	130
ETH_00003345	158	169	210	873	0	524	18	8	114
ETH_00003350	2007	2402	3416	13292	0	6905	172	53	525
ETH_00003355	394	421	704	1565	0	629	7285	3264	8147
ETH_00003360	427	1104	1697	655	0	254	59	4	199
ETH_00003365	197	502	1018	397	0	244	1333	1381	2711
ETH_00003370	757	1203	1919	30	0	30	116	34	245
ETH_00003375	137	290	488	22	0	1	40	11	89
ETH_00003380	517	968	1444	251	0	184	2115	1485	2601
ETH_00003385	149	227	447	14	0	4	437	473	578
ETH_00003390	876	1219	1979	6447	0	3918	2346	1410	5625
ETH_00003395	2596	4646	7439	2028	0	1160	1182	1227	2719
ETH_00003400	258	631	872	1988	0	1413	4927	2615	4373
ETH_00003405	148	165	396	30	0	16	11	4	26
ETH_00003410	274	303	469	1510	0	1381	685	630	840
ETH_00003415	223	419	690	1631	0	1182	866	319	1941
ETH_00003420	625	1057	1797	3144	0	1617	339	522	664
ETH_00003425	1154	2056	3221	40	0	30	437	320	1758
ETH_00003430	177	413	809	879	0	676	3602	2553	4615
ETH_00003435	1193	1331	2171	11932	0	6093	349	139	1327
ETH_00003440	377	467	622	1010	0	510	361	266	1293
ETH_00003445	301	437	783	1758	0	897	1853	1152	3194
ETH_00003450	201	365	679	1028	0	996	583	518	1056
ETH_00003455	19	36	60	0	0	0	25	0	9
ETH_00003460	920	1948	2965	5652	0	4149	2267	3400	4880
ETH_00003465	1208	3446	5403	12362	0	4267	2098	2865	2606
ETH_00003470	556	890	1315	5437	0	4405	2581	3401	2474
ETH_00003475	133	136	189	25	0	29	156	90	589
ETH_00003480	20	31	47	4	0	10	85	13	375
ETH_00003485	1140	1396	2341	2633	2	1411	750	1314	868
ETH_00003490	404	471	683	328	0	90	1552	585	2794
ETH_00003495	157	166	306	121	0	32	732	229	1381
ETH_00003500	489	901	1221	1014	0	762	187	203	658
ETH_00003505	644	654	1198	5539	0	4601	2147	902	2028
ETH_00003510	157	287	553	1071	0	601	825	400	1542
ETH_00003515	96	122	153	481	0	288	97	176	135
ETH_00003520	5108	14045	21471	50	0	98	268	209	641
ETH_00003525	302	379	688	1317	0	1229	381	672	1036
ETH_00003530	486	815	1193	2165	0	1371	1436	1077	2729
ETH_00003535	239	294	451	478	0	303	537	250	347
ETH_00003540	1632	3412	5366	5010	0	2318	1164	2219	3169
ETH_00003545	1982	2336	3444	68	0	123	43	211	280
ETH_00003550	12425	23587	38809	82023	2	52297	593	1755	1000
ETH_00003555	2750	3741	5696	39608	0	23178	346	50	1850
ETH_00003560	181	472	785	2464	0	1002	131	634	710
ETH_00003565	1542	3908	5215	24328	0	12885	10586	30122	9638
ETH_00003570	5928	11090	16365	16826	0	11298	1095	492	1295
ETH_00003575	2002	2594	3534	17055	0	13145	22278	24637	18754
ETH_00003580	3192	4375	6162	1296	0	1188	656	336	1169
ETH_00003585	540	872	1478	4242	0	3091	2361	2128	2688
ETH_00003590	768	1605	2368	3267	0	2963	1483	2222	927
ETH_00003595	34	80	113	16	0	23	27010	14892	10795
ETH_00003600	1113	1230	2052	2476	0	1763	6539	9282	7048
ETH_00003605	215	294	440	799	0	627	153	63	438
ETH_00003610	1088	1876	3072	5124	0	3664	1211	3038	1146
ETH_00003615	340	776	1009	1720	0	1773	300	657	563
ETH_00003620	445	508	895	3367	0	3049	1	0	29
ETH_00003625	1123	1272	2200	8706	0	8054	19	54	43
ETH_00003630	46	114	199	23	0	11	12	17	25
ETH_00003635	1591	3406	5688	74	0	48	69	101	59
ETH_00003640	725	1462	2415	26	0	4	7	10	5
ETH_00003645	318	600	960	852	0	912	710	803	387
ETH_00003650	4189	5426	7943	15360	0	9145	1129	1633	594
ETH_00003655	1839	4257	6183	12872	0	10007	30591	21620	38716
ETH_00003660	1637	1763	2504	1978	0	1522	302	248	404
ETH_00003665	3584	4486	5878	3409	0	1663	9	14	19
ETH_00003670	533	853	1277	2991	0	1683	818	1502	1847
ETH_00003675	3719	4961	7329	1302	0	1281	47	146	35
ETH_00003680	2104	4700	6881	2480	0	1917	205	142	685
ETH_00003685	240	644	1031	288	0	431	93	69	188
ETH_00003690	1179	2562	3271	5527	0	2950	4419	5684	9936
ETH_00003695	2133	4522	6595	735	0	1065	3261	4794	3555
ETH_00003700	175	377	458	153	0	251	1708	689	3083
ETH_00003705	48	110	140	55	0	55	666	298	1081
ETH_00003710	25	19	20	2	0	1	6	3	1
ETH_00003715	91	69	117	10	0	4	13	6	0
ETH_00003720	321	336	557	1382	0	441	7428	4280	14903
ETH_00003725	144	247	416	115	0	62	699	621	718
ETH_00003730	1754	3513	5617	28741	0	14995	18	95	106
ETH_00003735	506	569	1066	794	0	551	1384	1820	1833
ETH_00003740	91	169	179	41	0	41	90	93	194
ETH_00003745	65	68	98	329	0	147	7	0	24
ETH_00003750	125	139	225	712	0	632	42	76	78
ETH_00003755	312	692	1222	3088	0	1447	4964	5554	2479
ETH_00003760	183	285	475	330	0	133	276	358	221
ETH_00003765	803	1136	1892	5606	0	4418	221	317	276
ETH_00003770	231	186	353	1321	0	784	324	305	227
ETH_00003775	852	2037	3512	186	0	38	166	24	1173
ETH_00003780	416	1078	1675	142	0	179	59686	47856	58883
ETH_00003785	376	513	848	1921	0	1425	1660	2554	2183
ETH_00003790	368	776	1501	3638	0	2234	6588	5004	6225
ETH_00003795	37	48	104	123	0	49	58	22	126
ETH_00003800	56	106	120	261	0	129	120	71	226
ETH_00003805	89	150	260	453	0	278	628	553	201
ETH_00003810	325	411	667	1334	0	596	1619	1575	343
ETH_00003815	428	549	995	1166	0	722	2489	1873	2580
ETH_00003820	942	1665	2518	3246	0	2033	3381	2907	2750
ETH_00003825	315	735	1117	1642	0	428	32920	12068	21830
ETH_00003830	393	437	647	4630	0	3000	2863	2736	1653
ETH_00003835	109	121	253	557	0	347	512	364	1550
ETH_00003840	38	44	71	164	0	80	40	15	242
ETH_00003845	203	288	458	1410	0	1411	349	69	1845
ETH_00003850	122	152	228	637	0	336	159	294	104
ETH_00003855	248	426	642	1561	0	737	881	662	1709
ETH_00003860	209	348	555	1067	0	719	641	462	1101
ETH_00003865	829	1647	2257	7292	0	3922	33699	43817	35897
ETH_00003870	490	1045	1585	7803	0	5575	51	52	93
ETH_00003875	449	930	1443	7374	0	5591	126	104	193
ETH_00003880	687	1597	2413	11678	0	8178	228	269	182
ETH_00003885	73	189	210	623	0	281	6	17	23
ETH_00003890	21	66	74	187	0	117	0	0	1
ETH_00003895	58	80	117	0	0	0	1	1	5
ETH_00003900	23	1451	2091	56	0	30	93	10	185
ETH_00003905	1886	2378	3514	9327	0	6531	5982	8065	6313
ETH_00003910	734	1176	1546	19537	0	7555	281	458	447
ETH_00003915	23627	16874	23969	32854	0	22725	34	36	158
ETH_00003920	13	19	41	34	0	37	0	0	1
ETH_00003925	25	11	27	92	0	47	53	2	534
ETH_00003930	18	5	7	76	0	38	16	0	242
ETH_00003935	167	154	228	1155	0	585	162	18	1301
ETH_00003940	472	1188	2107	144	0	83	922	608	1782
ETH_00003945	351	373	628	1763	0	611	860	544	1410
ETH_00003950	265	321	509	2727	0	1495	38	146	66
ETH_00003955	383	493	782	2047	0	1727	883	1310	1630
ETH_00003960	642	985	1663	1744	0	1548	304	813	621
ETH_00003965	966	1006	1663	2068	0	1520	146	46	1314
ETH_00003970	745	730	1146	2249	0	1445	8476	5666	9872
ETH_00003975	862	1331	1902	11215	0	6145	9777	10964	12293
ETH_00003980	1566	3315	5131	9562	0	6929	10551	8162	10193
ETH_00003985	639	1200	1958	8502	0	6234	1798	1698	2719
ETH_00003990	158	338	448	202	0	74	226	230	622
ETH_00003995	174	297	480	66	0	45	1541	1038	1841
ETH_00004000	724	1336	2051	5330	0	4591	9809	4982	10444
ETH_00004005	568	680	1256	25	0	41	11	9	59
ETH_00004010	139	255	396	27	0	19	7	2	52
ETH_00004015	174	224	388	78	0	53	22	5	140
ETH_00004020	2298	3535	6304	18104	0	11712	9311	7752	10672
ETH_00004025	0	11	10	0	0	0	7	13	8
ETH_00004030	2	15	33	0	0	0	11	22	5
ETH_00004035	105	235	480	484	0	399	178	215	39
ETH_00004040	1580	3615	5729	2650	0	2066	6437	8184	5962
ETH_00004045	739	1898	2871	8002	0	2038	1204	2503	2025
ETH_00004050	2342	3179	4890	12939	0	11758	2754	4544	2438
ETH_00004055	1837	3532	5083	984	0	649	639	1825	982
ETH_00004060	1308	3175	4956	85	0	128	43	16	258
ETH_00004065	11	717	1035	8	0	6	26	18	254
ETH_00004070	1357	2137	3035	13415	0	6558	11211	15743	8898
ETH_00004075	1632	3126	4604	3259	0	1868	18071	6762	18795
ETH_00004080	1180	1359	2000	163	0	176	578	296	579
ETH_00004085	49	96	143	11	0	8	44	14	118
ETH_00004090	216	643	919	701	0	733	179	123	514
ETH_00004095	1395	1549	2141	3655	0	2411	752	468	2027
ETH_00004100	860	768	1334	6956	0	4434	13434	7902	12840
ETH_00004105	474	830	1470	7596	0	5201	3321	3858	3396
ETH_00004110	3996	6368	8794	5700	1	2094	793	2397	1929
ETH_00004115	1533	2420	3313	19563	2	16357	236	259	248
ETH_00004120	625	779	1368	6358	0	6127	374	425	373
ETH_00004125	534	939	1279	4471	0	2998	667	1042	1847
ETH_00004130	449	557	827	1046	0	503	168	588	112
ETH_00004135	1915	5018	6997	616	0	338	982	1373	1146
ETH_00004140	2159	10318	14882	147	0	161	304	164	1427
ETH_00004145	1675	3650	4993	17846	0	10226	31835	29882	36603
ETH_00004150	1831	4454	6738	5315	0	2600	275	608	392
ETH_00004155	683	2200	2857	981	0	377	36	8	190
ETH_00004160	510	1793	2525	925	0	443	249	51	485
ETH_00004165	3757	11500	16590	9588	0	3858	14506	20961	10614
ETH_00004170	1093	2636	3795	1346	0	857	3322	6462	1784
ETH_00004175	1854	2629	3631	38	0	89	21	28	160
ETH_00004180	2464	8405	12599	89	0	194	100	184	238
ETH_00004185	1593	3181	4797	468	0	339	106	80	110
ETH_00004190	803	983	1584	183	0	134	44	55	110
ETH_00004195	810	1956	3000	1549	0	951	1467	1746	3170
ETH_00004200	1345	2432	3827	7946	0	5422	13865	5846	26833
ETH_00004205	689	1022	1610	1254	0	792	10144	1832	18021
ETH_00004210	1162	2299	3929	4270	0	1810	31	24	176
ETH_00004215	0	2	7	5	0	3	29	0	131
ETH_00004220	1	28	49	52	0	55	19	0	196
ETH_00004225	2491	8613	13377	10	2	5	12	5	48
ETH_00004230	992	1609	2554	769	0	529	249	174	298
ETH_00004235	94	397	496	12	0	2	57	23	268
ETH_00004240	7	10	17	1	0	0	0	0	1
ETH_00004245	385	907	1381	374	0	408	13	20	39
ETH_00004250	182	303	531	1529	0	796	206	77	331
ETH_00004255	469	722	1272	3112	0	2392	10765	6224	60111
ETH_00004260	3389	3752	6391	17070	0	13095	1685	1421	2779
ETH_00004265	1062	1278	2376	5871	0	3767	755	963	394
ETH_00004270	429	1114	1544	448	0	492	123	134	203
ETH_00004275	118	316	487	35	0	43	32	39	58
ETH_00004280	179	390	653	47	0	38	14	16	39
ETH_00004285	212	1166	1848	32	0	43	225	39	928
ETH_00004290	1978	3407	5624	15363	0	8381	2768	5347	2594
ETH_00004295	832	1566	2480	8622	0	6520	3093	6059	738
ETH_00004300	171	1009	1932	23	0	24	65	14	178
ETH_00004305	346	1100	2058	2437	0	1602	2513	1880	3681
ETH_00004310	1052	1621	2498	7271	0	5966	4327	6536	3292
ETH_00004315	460	640	1015	46	0	30	298	95	588
ETH_00004320	316	503	861	42	0	20	22	3	147
ETH_00004325	268	384	606	2203	0	1604	1722	875	1786
ETH_00004330	305	985	1670	55	0	25	768	343	2107
ETH_00004335	1453	1906	3490	4123	0	1696	576	989	913
ETH_00004340	1925	2787	4885	3074	0	1915	217	137	589
ETH_00004345	161	194	411	1475	0	1487	84	44	188
ETH_00004350	1187	1411	2328	2930	0	1816	902	336	968
ETH_00004355	601	1090	1791	8513	0	8060	147	176	243
ETH_00004360	151	302	425	506	0	367	1358	1759	1701
ETH_00004365	124	212	354	27	0	17	99	55	370
ETH_00004370	67	166	314	41	0	27	417	219	336
ETH_00004375	567	815	1299	3872	0	2256	7728	4122	8085
ETH_00004380	609	659	1189	2215	0	1899	686	1125	1071
ETH_00004385	666	900	1677	3681	0	4841	3166	2389	2176
ETH_00004390	11	237	312	100	0	87	43	37	90
ETH_00004395	1251	1277	2155	504	0	462	509	371	1688
ETH_00004400	335	267	368	7	0	7	194	45	1153
ETH_00004405	199	430	636	2591	0	1709	937	429	1552
ETH_00004410	717	913	1442	6276	0	4941	6129	4128	10940
ETH_00004415	1046	2491	3916	3549	0	1634	3409	2752	5661
ETH_00004420	381	583	1035	4106	0	2809	1069	1565	1247
ETH_00004425	479	1077	1768	2881	0	1791	1120	628	4785
ETH_00004430	7	140	208	1	0	0	73	13	459
ETH_00004435	52	67	125	106	0	79	141177	130062	114706
ETH_00004440	375	533	932	859	0	475	642	190	1173
ETH_00004445	173	258	305	794	0	409	3811	2130	9190
ETH_00004450	258	277	474	964	0	480	648	275	1465
ETH_00004455	364	730	1093	5277	0	2784	244	312	482
ETH_00004460	1140	1661	2841	4412	0	3299	815	833	1030
ETH_00004465	448	1355	2177	1933	0	529	743	748	2372
ETH_00004470	2571	2100	3087	4437	0	3033	1193	1379	1185
ETH_00004475	183	560	953	83	0	133	64	82	163
ETH_00004480	184	553	982	1032	0	596	338	351	942
ETH_00004485	30	476	838	76	0	150	27	8	58
ETH_00004490	108	321	439	337	0	102	166	85	252
ETH_00004495	265	492	899	74	0	13	80	77	158
ETH_00004500	2183	2415	3766	8121	0	3327	8089	5919	10757
ETH_00004505	1594	1789	2671	5443	0	1672	7160	6590	12532
ETH_00004510	991	1144	1672	309	0	243	297858	438824	52707
ETH_00004515	3074	4359	6520	14883	0	10590	1046	608	785
ETH_00004520	131	431	737	181	0	236	63	11	94
ETH_00004525	63	58	57	1	0	6	82	68	132
ETH_00004530	710	1227	2412	1216	0	764	2363	1742	3770
ETH_00004535	36	67	134	63	0	43	65	22	218
ETH_00004540	167	160	321	1421	0	676	19	28	106
ETH_00004545	1014	1575	2527	1845	0	1337	1388	2000	711
ETH_00004550	619	1008	1702	2864	0	2264	32269	22191	47003
ETH_00004555	1665	2550	4722	15489	0	11414	4698	7347	3526
ETH_00004560	859	1677	2551	227	0	142	522	336	1099
ETH_00004565	418	631	1067	987	0	337	7	19	21
ETH_00004570	405	1117	1782	253	0	156	343	279	1567
ETH_00004575	5614	13728	26736	79663	0	43272	1934	1568	1287
ETH_00004580	1131	1737	2716	19193	0	14455	234	568	203
ETH_00004585	760	1730	2636	755	0	390	434	121	1109
ETH_00004590	1000	1355	1920	7511	0	5883	6167	3705	8294
ETH_00004595	2336	3254	4107	29300	0	25866	425	616	790
ETH_00004600	16	36	83	0	0	0	79	93	86
ETH_00004605	73	169	184	8	0	7	908	780	486
ETH_00004610	15	31	22	0	0	0	250	208	100
ETH_00004615	14	26	29	4	0	0	372	240	170
ETH_00004620	20	130	110	5	0	15	1028	712	567
ETH_00004625	582	1280	1684	2719	0	1024	230	59	811
ETH_00004630	275	411	579	427	0	323	1696	406	3903
ETH_00004635	844	815	1266	1195	0	919	4557	1369	7822
ETH_00004640	7	14	31	41	0	23	62879	32547	14901
ETH_00004645	1317	3538	5909	88	0	164	2980	3094	10077
ETH_00004650	870	4372	8557	851	0	654	144	85	164
ETH_00004655	384	486	899	3472	0	2134	14	12	38
ETH_00004660	528	596	928	267	0	494	178	163	550
ETH_00004665	1413	1071	1609	372	0	404	30	5	157
ETH_00004670	585	1034	1701	3098	0	2023	1582	1674	3686
ETH_00004675	364	768	1128	1	0	4	107	35	118
ETH_00004680	651	2034	3506	114	4	96	31	18	48
ETH_00004685	526	619	1098	2428	0	1183	696	1293	1090
ETH_00004690	435	814	1205	1431	0	715	388	212	939
ETH_00004695	2097	4319	6829	3	0	3	16	14	57
ETH_00004700	1569	2330	3244	31	0	13	82	72	97
ETH_00004705	993	1238	2002	17	0	7	0	1	16
ETH_00004710	2678	3367	4473	30166	0	23051	66	29	134
ETH_00004715	1016	1333	2040	6608	0	10485	393	200	890
ETH_00004720	17	31	52	32	0	24	2	4	7
ETH_00004725	4119	7401	10246	12079	0	7224	766	1326	979
ETH_00004730	742	1347	1907	103	0	114	78	79	58
ETH_00004735	447	854	1191	57	0	41	33	34	24
ETH_00004740	243	445	671	15	0	2	5	1	19
ETH_00004745	2895	5630	7709	7	0	8	3856	4232	4702
ETH_00004750	3381	5051	6496	6	0	5	8	3	42
ETH_00004755	2566	5269	7935	5865	0	2150	22792	26972	28883
ETH_00004760	98	111	114	407	0	193	497	198	269
ETH_00004765	949	1246	1815	4443	0	3000	4491	1821	2358
ETH_00004770	514	809	1289	2393	0	2306	1962	862	2545
ETH_00004775	503	995	1253	125	0	195	792	1656	697
ETH_00004780	328	683	1112	1392	0	1630	14676	13146	29124
ETH_00004785	1384	2718	4248	10381	0	9314	9927	8973	9574
ETH_00004790	757	1110	1521	5988	0	4803	17758	13564	12271
ETH_00004795	303	576	848	1952	0	693	1346	1815	2258
ETH_00004800	13336	24754	38385	11267	0	8198	7507	16034	7775
ETH_00004805	1599	2609	4007	1	0	1	0	2	2
ETH_00004810	11	12	34	0	0	0	0	0	0
ETH_00004815	618	969	1240	0	0	2	0	2	2
ETH_00004820	438	617	770	0	0	0	9	23	1
ETH_00004825	197	280	404	0	0	0	0	0	0
ETH_00004830	1171	2415	3858	3	0	2	1	2	11
ETH_00004835	1172	1568	2053	3	0	6	6	0	12
ETH_00004840	1908	2574	3484	3	0	1	2	2	35
ETH_00004845	736	1186	1694	8	0	7	174	75	98
ETH_00004850	986	1459	2205	30	0	7	6541	6920	2073
ETH_00004855	1293	2087	3009	93	0	37	8468	10063	4251
ETH_00004860	5199	14600	21848	4246	0	1460	138	15	248
ETH_00004865	1558	1498	2367	305	0	155	335	198	1232
ETH_00004870	924	2527	4062	1587	0	553	1866	957	6052
ETH_00004875	756	1059	1795	1281	0	868	2211	3081	1101
ETH_00004880	1040	1390	2447	9749	0	8095	637	1108	461
ETH_00004885	111	203	374	617	0	411	117	150	86
ETH_00004890	155	243	364	538	0	225	477	440	769
ETH_00004895	213	270	478	483	0	241	366	444	656
ETH_00004900	571	730	1292	4006	0	2544	2080	2224	5407
ETH_00004905	5754	18970	30291	818	0	624	229	75	724
ETH_00004910	1169	1251	1939	2299	0	1050	4265	4339	4947
ETH_00004915	2533	4592	6532	15896	2	8457	1881	2589	1117
ETH_00004920	7262	8358	12442	27834	0	19325	80294	76800	36102
ETH_00004925	884	2073	3018	1824	0	1325	74	106	42
ETH_00004930	675	1346	2127	819	0	734	58	42	34
ETH_00004935	2973	7646	10081	3252	0	1216	456	402	1026
ETH_00004940	2187	4701	6397	2025	0	1437	17736	20629	11167
ETH_00004945	1053	3050	4062	461	0	468	352	844	791
ETH_00004950	997	1260	1677	8387	0	7090	7737	7936	9591
ETH_00004955	1167	1371	1970	9724	0	7133	9158	9965	11387
ETH_00004960	1101	1940	2699	4012	0	3624	4356	7139	1348
ETH_00004965	1611	4466	6235	2169	0	1584	1034	931	867
ETH_00004970	165	309	457	1103	0	933	436	454	374
ETH_00004975	964	1802	2724	7083	0	4936	306	261	492
ETH_00004980	1743	3195	4698	19247	0	9010	72	22	368
ETH_00004985	1939	6224	8913	4799	0	3164	219	328	1248
ETH_00004990	3175	6215	9082	5215	0	4453	4837	5589	6085
ETH_00004995	305	1053	1587	354	0	420	551	507	1083
ETH_00005000	797	1210	1867	2184	0	1751	3083	988	5491
ETH_00005005	1808	2196	3253	4666	0	3951	2884	2542	3336
ETH_00005010	797	1208	1922	2408	0	1740	2650	2518	2307
ETH_00005015	4915	6151	10032	1705	0	1202	1549	800	3368
ETH_00005020	2192	4109	6208	13549	0	7108	9442	10989	4839
ETH_00005025	77	180	293	16	0	25	2098	1568	3809
ETH_00005030	4440	12196	17626	25	0	39	246	213	706
ETH_00005035	683	3137	5147	2	0	10	30	34	93
ETH_00005040	655	954	1612	6584	0	5060	3701	4766	1928
ETH_00005045	1312	1901	2835	15929	0	12722	416	328	887
ETH_00005050	750	996	1497	14	0	14	31	15	33
ETH_00005055	1200	1493	2489	116	0	56	557	745	1455
ETH_00005060	279	892	1234	571	0	202	1890	1948	1523
ETH_00005065	11935	14310	22804	15899	0	14379	12301	14065	10101
ETH_00005070	542	1041	1830	5323	0	2693	86	108	374
ETH_00005075	11367	13616	22391	89156	0	60428	1236	2440	1009
ETH_00005080	971	3167	4943	3347	0	2836	1364	692	1996
ETH_00005085	408	957	1476	1606	0	711	21284	17428	34213
ETH_00005090	1090	3088	4520	13194	0	8217	44750	51193	43806
ETH_00005095	1115	1389	2033	1532	0	1350	245	56	815
ETH_00005100	964	2388	3655	5137	0	3208	9832	4580	12739
ETH_00005105	974	1835	2787	5236	0	2406	1132	1576	2052
ETH_00005110	1487	3253	4677	11171	0	4900	17386	23200	4792
ETH_00005115	1433	2669	3517	8976	0	4220	436	580	743
ETH_00005120	1132	2898	4015	14851	0	7866	730	480	2129
ETH_00005125	2420	5099	7584	20856	0	13102	4658	3652	22721
ETH_00005130	12704	15107	21788	117317	0	100097	3244	4592	6792
ETH_00005135	3432	4973	7882	18119	0	9224	37798	31101	28057
ETH_00005140	359	643	862	1071	0	371	1797	2071	2734
ETH_00005145	2126	3126	4296	3040	0	2090	6102	6502	7708
ETH_00005150	1683	2820	3847	712	0	500	189	377	384
ETH_00005155	971	1386	2030	5635	0	3944	2113	2430	1889
ETH_00005160	2876	6881	10471	8381	0	7658	4250	6551	2542
ETH_00005165	1547	3109	4365	6944	0	4284	291	171	614
ETH_00005170	12	16	14	18	0	19	93	45	511
ETH_00005175	1670	4295	6311	1701	0	1349	13312	16382	13529
ETH_00005180	2572	6259	8760	11548	0	5356	7214	8317	15667
ETH_00005185	1615	1874	2689	1084	0	743	361	469	783
ETH_00005190	41	91	141	444	0	383	227	105	301
ETH_00005195	3184	4763	6504	9794	0	8346	36286	33188	24538
ETH_00005200	550	929	1540	1441	0	999	1033	2349	650
ETH_00005205	2406	5497	7827	39	0	57	35	4	58
ETH_00005210	4404	5144	7679	25046	0	22306	13103	9696	7234
ETH_00005215	1772	3648	5733	5227	0	2984	3046	1270	2852
ETH_00005220	1065	1427	2171	6242	0	4387	7230	6797	6945
ETH_00005225	875	1188	1954	1875	0	1033	12699	8636	6593
ETH_00005230	466	745	1176	132	0	162	1116	904	636
ETH_00005235	11	27	63	52	0	54	8	5	53
ETH_00005240	1407	1811	2775	15118	0	14219	4312	3499	3038
ETH_00005245	212	127	206	715	0	102	227	79	433
ETH_00005250	1239	946	1340	4117	0	1762	1623	465	3402
ETH_00005255	1995	3093	4581	4085	2	2976	8171	9940	6015
ETH_00005260	1383	2108	3325	3045	0	2707	483	828	486
ETH_00005265	597	1063	1800	4653	0	3588	8041	4947	8797
ETH_00005270	7070	8040	12415	36099	0	29129	1474	1791	3563
ETH_00005275	291	549	856	855	0	676	437	557	1106
ETH_00005280	690	3041	4602	20	0	17	63	29	252
ETH_00005285	103	460	713	20	0	30	2230	1110	2660
ETH_00005290	35	127	198	8	0	2	729	429	773
ETH_00005295	78	181	333	182	0	140	676	317	1040
ETH_00005300	31594	34461	63883	5351	4	4132	42	23	75
ETH_00005305	184	390	502	520	0	168	315	152	885
ETH_00005310	1602	7070	12810	9	2	5	65	22	102
ETH_00005315	668	1101	1672	829	0	766	76	61	306
ETH_00005320	1135	1212	2124	10123	0	5925	173	443	174
ETH_00005325	78	132	189	668	0	616	104	19	422
ETH_00005330	545	1110	1816	2863	0	1448	2278	260	3334
ETH_00005335	37	71	143	59	0	52	35674	25039	25053
ETH_00005340	1089	3911	6153	4165	0	1421	318	50	1216
ETH_00005345	436	1012	1722	1298	0	733	785	310	3847
ETH_00005350	248	525	865	49	0	75	39	12	438
ETH_00005355	144	276	476	496	0	204	4190	1998	2337
ETH_00005360	860	964	1701	1235	0	857	2577	2720	3544
ETH_00005365	313	464	785	669	0	696	29810	19084	13208
ETH_00005370	1791	2204	3886	62	0	168	92	240	252
ETH_00005375	465	405	765	448	0	176	196	195	449
ETH_00005380	5370	12594	19100	1945	0	1378	53	19	186
ETH_00005385	3268	8045	10950	1439	1	1363	205	29	670
ETH_00005390	2044	3365	4505	15036	0	10550	21739	10282	32992
ETH_00005395	1480	3933	5978	9357	0	4986	5264	5004	7119
ETH_00005400	3803	5485	7899	32183	0	30239	334453	423380	103988
ETH_00005405	101	193	326	211	0	185	210197	405842	40210
ETH_00005410	14	113	139	31	0	19	177	58	385
ETH_00005415	59	137	135	147	0	70	364	2383	694
ETH_00005420	959	2120	3076	1202	0	623	2428	3849	3844
ETH_00005425	3174	4938	7550	16408	0	9180	2237	3313	4201
ETH_00005430	1396	2188	3707	4384	0	2211	66	236	201
ETH_00005435	897	1982	2894	763	0	328	895	837	2085
ETH_00005440	79	139	187	0	0	0	0	0	5
ETH_00005445	143	505	744	2810	0	998	19421	31249	11802
ETH_00005450	211	628	840	106	0	123	235	37	1674
ETH_00005455	2229	5777	8019	2498	0	926	11623	8965	15551
ETH_00005460	2590	7729	11060	129	0	128	5271	6928	4349
ETH_00005465	438	503	784	1100	0	837	511	905	685
ETH_00005470	3547	6311	9060	2851	0	1906	5081	6502	8622
ETH_00005475	74	131	172	1375	0	960	0	0	0
ETH_00005480	0	0	0	4	0	1	0	0	0
ETH_00005485	1	0	20	11	0	1	0	0	0
ETH_00005490	152	438	606	896	0	714	198	180	166
ETH_00005495	37	107	157	7	0	5	97	97	178
ETH_00005500	14	50	61	9	0	13	2	0	5
ETH_00005505	55	145	154	89	0	73	172	158	325
ETH_00005510	12	26	45	88	0	13	0	0	0
ETH_00005515	781	1098	1709	3034	0	2660	1426	894	1895
ETH_00005520	1339	2092	3497	10521	0	6823	3109	2408	888
ETH_00005525	664	1026	1852	3567	0	3105	358	169	910
ETH_00005530	31	121	176	224	0	83	247	314	402
ETH_00005535	57	87	154	8	0	8	32	7	132
ETH_00005540	995	1722	2510	3	0	2	22	2	132
ETH_00005545	147	211	303	900	0	689	82	192	66
ETH_00005550	124	120	231	505	0	310	58	132	39
ETH_00005555	3596	6250	9550	19801	0	12883	13973	15912	7367
ETH_00005560	27	92	201	684	0	574	25	4	42
ETH_00005565	305	801	1309	7957	0	5327	51	49	175
ETH_00005570	110	233	369	1409	0	1096	78	64	71
ETH_00005575	73	264	446	3	0	2	6	0	5
ETH_00005580	1594	2189	3482	7824	0	4194	1519	921	2189
ETH_00005585	413	686	1050	1137	1	765	63	80	159
ETH_00005590	1380	2738	4691	144	0	180	949	329	3490
ETH_00005595	0	1	0	6	0	4	232	118	185
ETH_00005600	210	572	996	388	0	117	450	232	1417
ETH_00005605	252	240	356	323	0	162	577	325	368
ETH_00005610	377	927	1544	900	0	471	1536	1023	1999
ETH_00005615	239	727	1040	8	0	7	5	3	47
ETH_00005620	1177	2010	3356	215	0	179	39	76	67
ETH_00005625	84	94	206	127	0	52	12	19	10
ETH_00005630	222	542	1053	9	0	2	73	109	9
ETH_00005635	16680	39124	60154	536	0	826	25	14	41
ETH_00005640	394	695	1199	0	0	4	10	1	7
ETH_00005645	865	1462	2108	1	0	0	0	0	0
ETH_00005650	3801	4947	7156	18	0	22	270	432	523
ETH_00005655	386	588	868	2	0	0	5	7	1
ETH_00005660	798	1489	2293	1	0	1	0	0	1
ETH_00005665	439	795	1180	0	0	0	1	6	0
ETH_00005670	1310	1735	2244	4	0	2	1	2	1
ETH_00005675	4254	5793	8084	2	0	3	0	6	1
ETH_00005680	82	131	163	7	0	6	1	0	0
ETH_00005685	171	258	474	1	0	0	0	0	0
ETH_00005690	4054	5548	7873	3	0	1	0	5	2
ETH_00005695	2272	3325	5051	15513	0	10849	11957	12495	9461
ETH_00005700	949	1940	3297	64	0	22	106	149	167
ETH_00005705	2846	4711	5856	3515	0	2959	28132	43965	18803
ETH_00005710	919	2588	3865	96	0	144	122	127	208
ETH_00005715	3031	10072	14856	3645	2	1211	432	72	1515
ETH_00005720	1439	4064	6102	22	4	5	827	585	1208
ETH_00005725	78	106	197	109	0	74	20	11	33
ETH_00005730	204	256	475	1715	0	1356	248	102	1648
ETH_00005735	442	653	1132	267	0	395	3349	2048	8277
ETH_00005740	957	1784	3151	11617	0	8376	78978	83287	40883
ETH_00005745	3899	11375	16815	33826	0	16100	1795	3219	5010
ETH_00005750	42	71	128	135	0	119	10	22	31
ETH_00005755	5204	23434	37681	259	0	111	150	65	867
ETH_00005760	711	1118	1994	8655	0	4486	150	126	286
ETH_00005765	1125	1745	2944	13855	0	10773	5549	4691	5927
ETH_00005770	4819	10588	15826	236	0	402	191	132	529
ETH_00005775	699	1222	1624	8	0	20	24	17	20
ETH_00005780	860	1770	2633	10	0	33	59	77	195
ETH_00005785	23	82	132	2	0	0	0	0	2
ETH_00005790	1840	5446	7978	44	0	6	62	116	85
ETH_00005795	1088	4883	8611	41	0	31	1080	655	932
ETH_00005800	458	638	918	732	0	507	60	487	101
ETH_00005805	16620	24675	37843	108063	0	86752	588	997	808
ETH_00005810	318	441	579	954	0	754	131	236	220
ETH_00005815	9	12	20	0	0	4	2	2	32
ETH_00005820	1109	1122	2037	797	0	769	45	8	87
ETH_00005825	847	2104	3585	1029	0	917	9079	7930	13877
ETH_00005830	724	1019	1488	7462	0	5954	2465	2494	2110
ETH_00005835	526	469	790	997	0	586	351	425	562
ETH_00005840	595	1087	1703	11621	0	6075	132	22	1351
ETH_00005845	402	451	865	1805	0	977	4865	2571	4001
ETH_00005850	263	256	320	932	0	748	2950	1697	1830
ETH_00005855	1745	2089	3288	12655	0	7186	4351	2826	2295
ETH_00005860	321	585	989	144	0	59	86	18	233
ETH_00005865	8918	12359	19198	34130	0	22804	10	32	90
ETH_00005870	309	406	640	759	0	694	34	13	203
ETH_00005875	222	431	731	20	0	15	9	25	28
ETH_00005880	1327	2079	3420	8229	0	5840	12180	7417	14446
ETH_00005885	850	1321	2168	159	0	178	70	54	351
ETH_00005890	2577	5253	7679	17152	0	9366	236	530	185
ETH_00005895	684	1619	2242	180	0	121	330	1414	321
ETH_00005900	209	373	524	1888	0	1552	1174	86	2778
ETH_00005905	1691	2730	4639	18560	0	15749	14038	11455	11138
ETH_00005910	84	332	489	397	0	128	27	19	74
ETH_00005915	1329	3548	4838	8402	0	3134	939	886	1327
ETH_00005920	358	613	1086	7066	0	5499	4	11	54
ETH_00005925	1074	1806	2947	21987	1	15488	13	11	105
ETH_00005930	593	848	1091	9643	0	6872	5	1	76
ETH_00005935	274	329	619	1701	0	1321	362	911	429
ETH_00005940	393	438	579	1243	0	1052	3382	4836	3473
ETH_00005945	190	305	498	924	0	1016	2288	1540	2547
ETH_00005950	3586	17925	28475	108	0	119	902	2669	381
ETH_00005955	96	199	259	16	0	5	118	16	422
ETH_00005960	1561	1689	2606	6291	0	3825	98	59	228
ETH_00005965	473	443	786	2146	0	1362	19	16	186
ETH_00005970	203	187	394	200	0	112	118	49	509
ETH_00005975	615	1505	2333	5873	0	3835	2103	2088	3231
ETH_00005980	288	862	1194	800	0	194	2	0	50
ETH_00005985	121	195	275	657	0	459	137	101	436
ETH_00005990	226	427	791	25	0	12	20	34	39
ETH_00005995	1806	4168	6763	22800	0	12377	17307	17795	13135
ETH_00006000	226	275	441	327	0	301	322	451	180
ETH_00006005	560	1168	1782	4618	0	4163	9139	8534	5379
ETH_00006010	78	6094	9152	525	0	264	516	671	464
ETH_00006015	727	2402	4671	17	0	15	280	465	99
ETH_00006020	6862	23730	38287	16	0	28	602	608	254
ETH_00006025	263	610	1009	158	0	260	308	625	139
ETH_00006030	2356	4110	6629	8815	0	6167	5216	4967	5007
ETH_00006035	27	29	37	88	0	44	292	523	72
ETH_00006040	1112	1381	2231	3968	0	1625	3666	3720	2334
ETH_00006045	1019	1218	2049	1469	0	830	246	454	67
ETH_00006050	501	1358	2111	17	0	20	710	615	270
ETH_00006055	2666	4955	7769	79937	0	47398	20797	33692	8096
ETH_00006060	996	1702	2629	4533	0	2545	6138	7455	6394
ETH_00006065	421	646	949	980	0	716	861	872	1030
ETH_00006070	1597	2476	4307	551	0	290	273	457	113
ETH_00006075	756	22590	35210	120	0	85	300	508	197
ETH_00006080	1211	1505	2250	645	0	809	10194	8549	8361
ETH_00006085	242	668	924	1220	0	601	1277	1594	1956
ETH_00006090	772	1858	2932	1243	0	1036	3365	2151	4396
ETH_00006095	124	251	358	1427	0	560	1556	1222	1264
ETH_00006100	4396	5353	8008	10876	0	6488	4169	3842	8246
ETH_00006105	436	765	1089	6821	0	5236	1160	506	623
ETH_00006110	819	2051	2951	5355	0	2995	42810	61318	19224
ETH_00006115	530	504	731	4344	0	2162	310	549	252
ETH_00006120	4702	5514	8150	3921	0	3282	2520	3698	1885
ETH_00006125	1098	1849	3067	16664	0	8141	9139	10474	12314
ETH_00006130	640	1310	2036	102	0	166	495	720	94
ETH_00006135	324	731	1196	94	0	130	624	800	72
ETH_00006140	195	213	299	222	0	182	312	700	61
ETH_00006145	44	73	90	54	0	59	263	539	61
ETH_00006150	264	394	632	1866	0	1280	644	1589	284
ETH_00006155	895	1062	1700	6092	0	3626	2035	5285	1271
ETH_00006160	1312	6615	11224	8	0	21	293	493	171
ETH_00006165	328	1179	1689	29	0	41	310	457	1034
ETH_00006170	232	275	477	1	0	18	256	450	185
ETH_00006175	261	326	544	1	0	21	236	449	206
ETH_00006180	689	888	1341	3	0	23	258	458	88
ETH_00006185	571	915	1703	77	0	51	1423	2544	2317
ETH_00006190	870	1556	2271	5605	0	2998	6670	3233	11056
ETH_00006195	226	445	712	866	0	252	386	318	1003
ETH_00006200	320	636	943	1881	0	1047	118	10	573
ETH_00006205	1513	2215	3619	6672	0	4117	1027	53	3049
ETH_00006210	17889	20071	32871	4440	2	3730	1749	2216	4416
ETH_00006215	2867	3556	5427	4475	2	4514	2670	657	15171
ETH_00006220	493	1058	1860	251	0	150	137	13	1188
ETH_00006225	247	606	1042	45	0	53	351	51	1534
ETH_00006230	28557	103942	169725	113	0	127	448	139	2688
ETH_00006235	938	2657	4422	984	0	678	6915	6590	5616
ETH_00006240	1795	2596	4161	1090	0	1047	7318	6543	6291
ETH_00006245	26	87	144	5	0	32	132	2	452
ETH_00006250	32	76	100	24	0	45	299	232	518
ETH_00006255	63	159	307	125	0	162	4668	4173	1932
ETH_00006260	540	1519	2314	477	0	256	3071	2852	3778
ETH_00006265	7419	9795	18378	64580	0	30093	32272	43346	5129
ETH_00006270	963	1353	2196	5900	0	3931	2353	3156	3156
ETH_00006275	231	757	1205	18	0	30	147	25	418
ETH_00006280	166	139	205	1179	0	415	506	155	605
ETH_00006285	1068	1107	1947	10253	0	4359	3104	1181	2052
ETH_00006290	496	425	907	4179	0	2715	708	298	323
ETH_00006295	1553	1948	3140	14829	0	12487	2586	1058	1670
ETH_00006300	176	173	394	41	0	62	5	8	90
ETH_00006305	366	655	946	556	0	153	729	1071	1198
ETH_00006310	133	147	259	143	0	139	98	54	172
ETH_00006315	244	710	1021	22	0	17	60	59	217
ETH_00006320	1016	3876	6231	94	0	68	19569	10271	17399
ETH_00006325	107	118	229	371	0	211	445	337	554
ETH_00006330	7	11	29	44	0	162	1	0	1
ETH_00006335	103	298	448	446	0	210	1358	1160	1103
ETH_00006340	102	120	217	7	0	0	2	18	44
ETH_00006345	795	1277	2121	10377	0	4749	5382	9525	5165
ETH_00006350	313	731	1061	215	0	148	128	57	512
ETH_00006355	2	4	0	0	0	8	393	295	480
ETH_00006360	25	87	177	22	0	73	344	1118	177
ETH_00006365	0	6	13	11	0	19	1	35	4
ETH_00006370	561	841	1278	467	0	603	2611	2229	3076
ETH_00006375	2094	6371	9791	4489	0	3873	18848	16144	20240
ETH_00006380	1347	3439	5391	184	0	62	5719	7701	6296
ETH_00006385	3303	5579	8456	657	0	285	1054	1319	3843
ETH_00006390	815	2060	2789	7231	0	2406	7545	6761	9415
ETH_00006395	413	1359	2080	157	0	275	2217	2494	4541
ETH_00006400	284	831	1126	92	0	88	1486	1491	2795
ETH_00006405	1515	2264	3281	2369	0	1890	479	293	1570
ETH_00006410	100	252	315	42	0	51	59	32	127
ETH_00006415	1028	2781	3965	4160	0	2392	3822	5079	5176
ETH_00006420	313	510	797	2242	0	2130	17079	21498	14699
ETH_00006425	940	1081	1619	9476	0	5687	2827	3524	2600
ETH_00006430	380	449	722	4991	0	3596	1481	2072	1534
ETH_00006435	1484	2033	3015	19374	0	11101	6817	6548	4902
ETH_00006440	677	1740	2629	1734	0	531	722	889	1259
ETH_00006445	119	291	443	27	0	59	1481	1137	2334
ETH_00006450	323	697	1069	88	0	137	3692	2315	5112
ETH_00006455	31	34	78	21	0	20	2	3	14
ETH_00006460	54	166	243	12	0	16	231	215	299
ETH_00006465	73	142	243	46	0	135	12	3	52
ETH_00006470	1276	1592	2497	2859	0	2022	1516	630	2459
ETH_00006475	1	4	0	0	0	0	297	259	340
ETH_00006480	201	257	344	192	0	99	182	223	492
ETH_00006485	162	250	458	226	0	160	130	84	560
ETH_00006490	45	32	83	305	0	137	95	49	62
ETH_00006495	687	884	1244	3184	0	3393	387	326	692
ETH_00006500	1183	1410	2063	5296	0	5569	660	553	1143
ETH_00006505	1612	2254	3425	7852	0	4196	762	1252	782
ETH_00006510	179	264	321	912	0	422	23345	16568	16536
ETH_00006515	299	511	789	567	0	538	825	558	889
ETH_00006520	171	266	394	1168	0	762	117	100	119
ETH_00006525	1847	2506	3845	22041	0	16463	246	332	380
ETH_00006530	1	0	7	0	0	5	3595	6702	3403
ETH_00006535	420	567	933	186	0	115	6225	3343	10441
ETH_00006540	635	1085	1567	7305	0	5789	720	673	900
ETH_00006545	1130	1635	2524	8607	0	6195	785	424	1555
ETH_00006550	1933	6545	9914	2011	0	1626	4713	4505	9313
ETH_00006555	786	1206	1740	2819	0	1632	6370	6674	7585
ETH_00006560	1825	2362	3598	8886	0	3872	2313	2840	4945
ETH_00006565	6	23	12	73	0	39	65	79	238
ETH_00006570	6	17	31	81	0	7	42	43	245
ETH_00006575	2013	3426	4784	18006	0	11765	6048	5952	10958
ETH_00006580	213	473	657	494	0	377	2389	4416	2648
ETH_00006585	2438	4778	6491	2929	0	2404	2031	3092	2811
ETH_00006590	4408	7035	10218	19114	1	14310	6646	6616	8213
ETH_00006595	653	978	1557	6085	0	2836	163	203	145
ETH_00006600	39	178	251	306	0	324	1275	1449	1708
ETH_00006605	59	160	213	259	0	242	1313	1293	2143
ETH_00006610	143	440	533	814	0	777	3650	3430	4944
ETH_00006615	66	111	210	260	0	168	350	284	542
ETH_00006620	3304	7624	10938	15631	0	12528	34262	31688	17107
ETH_00006625	3	10	21	31	0	8	8	17	2
ETH_00006630	595	957	1453	15	0	59	6	5	9
ETH_00006635	653	933	1389	22	0	26	1	6	2
ETH_00006640	470	804	1191	801	0	527	1307	4641	908
ETH_00006645	1202	1902	2988	1499	0	930	2369	1896	3313
ETH_00006650	2990	5026	7277	14381	0	6184	20852	12384	18693
ETH_00006655	1598	2325	3550	10237	0	6408	20883	10184	36037
ETH_00006660	145	334	517	1251	0	1172	1652	1122	2038
ETH_00006665	557	785	1190	3108	0	2486	5239	5589	3225
ETH_00006670	1361	2011	2992	959	0	812	7830	7084	8265
ETH_00006675	7019	20906	32735	247	2	217	63	47	243
ETH_00006680	1580	3487	5727	6821	2	6034	6550	4859	9982
ETH_00006685	226	599	909	207	0	106	4	5	14
ETH_00006690	8	50	46	0	0	8	0	3	1
ETH_00006695	4210	5449	8017	107	0	152	2934	3860	4791
ETH_00006700	1597	1304	2159	412	0	408	157	248	118
ETH_00006705	3355	4474	7705	22138	0	20458	10829	6647	10465
ETH_00006710	1715	4610	7226	10784	0	5652	79450	76156	15520
ETH_00006715	1473	2531	3935	13148	0	7889	7361	7605	11476
ETH_00006720	30	38	43	211	0	111	304	689	253
ETH_00006725	58	48	79	310	0	181	352	1014	422
ETH_00006730	27	23	62	129	0	85	120	389	155
ETH_00006735	1272	1680	2613	11233	0	8612	2454	1557	3134
ETH_00006740	92	93	138	466	0	236	376	299	389
ETH_00006745	139	189	308	6	0	2	142	18	193
ETH_00006750	1464	1621	2572	898	0	750	26	13	93
ETH_00006755	2919	4071	6502	6017	0	3061	7886	4809	12060
ETH_00006760	124	396	638	7	0	1	495	449	1642
ETH_00006765	0	9	16	1	0	1	243	394	439
ETH_00006770	2042	6647	11591	25	0	16	3870	2235	3622
ETH_00006775	432	657	1117	35	0	49	152	68	600
ETH_00006780	874	1261	1989	5	0	4	469	172	1470
ETH_00006785	2975	4163	6345	3980	0	2307	764	949	2650
ETH_00006790	420	644	860	1489	0	679	1442	453	3073
ETH_00006795	1151	1309	2225	2049	0	1185	3362	3061	5571
ETH_00006800	2330	4288	6477	10478	1	3998	25487	16537	29742
ETH_00006805	2708	4596	6216	1078	0	924	462	242	751
ETH_00006810	19613	20009	28357	79302	2	61494	21431	25544	18950
ETH_00006815	3168	6347	9693	27457	2	22750	43532	40519	22726
ETH_00006820	1034	2395	3510	559	0	350	393	469	683
ETH_00006825	2202	7226	10129	37	0	37	262	212	640
ETH_00006830	230	346	512	0	0	0	4	3	40
ETH_00006835	70	118	185	3	0	0	9	1	12
ETH_00006840	105	127	237	0	0	10	8	13	25
ETH_00006845	554	800	1232	212	0	184	113	133	191
ETH_00006850	269	515	670	72	0	64	62	71	154
ETH_00006855	2633	5480	8415	9353	0	7128	415	551	873
ETH_00006860	1564	5046	7162	2175	0	1298	2261	1872	2765
ETH_00006865	3367	6146	9694	9480	0	3747	2604	4401	4683
ETH_00006870	1985	4325	6077	11500	1	7275	5122	8806	9009
ETH_00006875	813	1813	2659	5265	0	3047	7639	9704	7550
ETH_00006880	595	1156	1922	4183	0	2375	6756	8164	5603
ETH_00006885	509	1035	1522	651	0	280	1147	1063	1441
ETH_00006890	790	1493	1943	671	0	714	841	1432	525
ETH_00006895	1256	2170	3207	1168	0	1253	812	2120	1118
ETH_00006900	457	468	776	1163	0	727	13	4	70
ETH_00006905	1036	1024	1497	2997	0	1207	90	45	343
ETH_00006910	2174	3760	5381	3826	0	1946	283	184	547
ETH_00006915	1583	2897	4046	5269	0	3593	1245	2020	1020
ETH_00006920	240	336	467	277	0	207	4	85	27
ETH_00006925	677	754	1225	1793	0	1420	83	239	316
ETH_00006930	31505	76565	106872	636277	0	270867	166540	281402	125959
ETH_00006935	373	722	1066	3555	0	3224	7225	1016	15313
ETH_00006940	48	83	144	494	0	815	925	464	6047
ETH_00006945	47	571	959	536	0	812	906	566	5907
ETH_00006950	220	231	391	942	0	624	505	441	1679
ETH_00006955	12	34	29	79	0	32	349	154	148
ETH_00006960	639	1093	1512	2575	0	2386	14127	5964	8941
ETH_00006965	2752	3824	5673	11634	0	5971	530	338	374
ETH_00006970	3	68	71	0	0	0	2	0	0
ETH_00006975	138	370	574	780	0	869	194	188	103
ETH_00006980	636	993	1642	8457	0	4078	8368	10988	2126
ETH_00006985	414	546	976	5305	0	2376	4369	6150	1185
ETH_00006990	121	221	399	693	0	646	325	180	195
ETH_00006995	5866	8793	14877	17475	0	9839	4480	4783	5446
ETH_00007000	734	1694	2839	9	0	2	25	4	263
ETH_00007005	95	189	438	569	0	166	25	22	65
ETH_00007010	405	402	653	493	0	215	450	301	859
ETH_00007015	58	38	57	0	0	0	10	1	10
ETH_00007020	399	326	574	0	0	5	74	74	108
ETH_00007025	5829	6577	10023	51139	0	39492	3041	4902	1739
ETH_00007030	456	1763	3017	185	0	81	885	536	1040
ETH_00007035	262	275	561	533	0	676	723	1254	1282
ETH_00007040	150	151	279	380	0	264	526	776	642
ETH_00007045	34715	46963	91345	97259	0	42816	6371	2373	16707
ETH_00007050	115	53	142	25	0	33	33	57	47
ETH_00007055	570	561	712	2300	0	809	1430	793	2849
ETH_00007060	4259	9732	15815	84113	1	35991	21454	32572	53748
ETH_00007065	2816	7153	10579	48662	1	21574	3059	7467	2548
ETH_00007070	10388	18199	26577	58642	0	27347	316	350	920
ETH_00007075	1258	2201	3128	15420	0	11521	80	94	171
ETH_00007080	718	965	1457	7595	0	5329	726	121	722
ETH_00007085	2238	2584	3883	3944	2	2561	2252	2213	1182
ETH_00007090	418	368	535	381	0	312	1125	999	659
ETH_00007095	524	452	592	1986	0	1577	1159	767	428
ETH_00007100	117	162	148	639	0	526	342	222	151
ETH_00007105	300	359	495	1477	0	1343	759	579	413
ETH_00007110	1107	4433	6353	37	0	28	129	127	158
ETH_00007115	2519	4413	6477	1475	0	1093	9926	9876	13398
ETH_00007120	1386	3215	4666	69	0	10	215	264	2406
ETH_00007125	2061	3637	5445	22963	0	19491	705	191	1603
ETH_00007130	715	942	1171	6684	0	3894	660	123	1129
ETH_00007135	260	374	623	1320	0	743	7952	14026	5530
ETH_00007140	1462	2794	4173	22160	0	10065	79645	75875	63419
ETH_00007145	242	275	431	190	0	195	130	119	186
ETH_00007150	1322	2296	3078	411	0	250	774	2087	858
ETH_00007155	5616	10564	17087	35843	0	20822	32781	31081	28752
ETH_00007160	2410	1806	2866	5920	0	5431	606	189	1477
ETH_00007165	635	1061	1667	1921	0	2109	178	58	820
ETH_00007170	29	76	112	99	0	47	178	154	202
ETH_00007175	27	72	60	101	0	81	216	137	244
ETH_00007180	22	78	119	83	0	65	110	46	227
ETH_00007185	310	689	966	3132	0	1871	2012	2597	1059
ETH_00007190	450	828	1250	4319	0	2811	1224	2146	1153
ETH_00007195	2606	8707	12708	426	0	438	25036	25273	12012
ETH_00007200	1690	4341	6327	377	0	503	103	54	298
ETH_00007205	1219	2488	3655	8006	0	6326	4918	5098	5700
ETH_00007210	2257	5093	7534	20837	0	8081	2327	2728	4398
ETH_00007215	78	206	230	9	0	21	15861	23640	11108
ETH_00007220	4436	10960	15140	2452	0	818	7888	6310	12554
ETH_00007225	2065	2817	4323	262	0	281	1142	1478	2928
ETH_00007230	201	244	409	14	0	11	21	13	35
ETH_00007235	1310	1803	2982	105	0	104	142	202	394
ETH_00007240	9652	30581	43845	55173	0	32179	2106	4258	2870
ETH_00007245	1432	3004	4627	10067	0	8675	1580	2422	1271
ETH_00007250	1414	2004	3442	12788	0	7842	19999	15318	21165
ETH_00007255	464	1513	2776	617	0	322	1125	1317	2765
ETH_00007260	443	751	1041	623	0	316	642	919	1349
ETH_00007265	211	244	399	1149	0	492	97	176	312
ETH_00007270	1123	1456	2430	7898	0	5529	2481	3785	2350
ETH_00007275	189	473	799	1706	0	1611	336	66	895
ETH_00007280	35	84	134	16	0	4	6	0	41
ETH_00007285	373	701	1051	129	0	139	4	1	12
ETH_00007290	1983	2733	3952	1862	0	1480	149	12	109
ETH_00007295	1564	2861	4274	10876	0	8623	2054	2680	1163
ETH_00007300	3186	4808	7624	58	0	104	38	33	38
ETH_00007305	166	306	375	9	0	14	0	3	14
ETH_00007310	2475	4138	6444	13014	0	8170	511	747	422
ETH_00007315	9424	26401	39647	20	0	13	36	45	33
ETH_00007320	50248	122619	174401	93	4	84	49	73	74
ETH_00007325	0	4	3	6	0	3	15	0	27
ETH_00007330	0	1	0	0	0	0	0	0	0
ETH_00007335	1958	3566	5055	17637	0	15951	3366	3390	3052
ETH_00007340	2267	3299	5157	10870	0	6544	581	1761	432
ETH_00007345	1408	1780	2444	2093	0	1882	363	185	915
ETH_00007350	1948	1908	2393	2028	0	2220	123	76	302
ETH_00007355	4043	13298	19276	72	2	73	3546	5338	6551
ETH_00007360	478	526	745	2233	0	1208	40	2	172
ETH_00007365	260	320	464	725	0	627	529	898	677
ETH_00007370	3804	10648	14948	43811	0	16841	2890	8849	2552
ETH_00007375	1321	2373	3326	2022	0	1707	1912	1820	2307
ETH_00007380	144	381	645	188	0	245	13087	13771	18761
ETH_00007385	342550	533033	753830	2961056	15	2028837	141582	313388	140144
ETH_00007390	216	344	517	763	0	179	403	197	1004
ETH_00007395	390	1036	1345	149	0	171	445	362	510
ETH_00007400	206	159	290	2018	0	649	7574	7019	5297
ETH_00007405	395	522	819	4224	0	1640	3832	2187	7868
ETH_00007410	2217	2969	4599	30988	0	18182	370	561	1010
ETH_00007415	7315	19193	28339	146	0	99	51	16	130
ETH_00007420	4445	10624	15259	195	0	138	32	8	141
ETH_00007425	929	1164	1865	5177	0	2238	1603	2835	3582
ETH_00007430	991	1170	1501	3517	0	1899	100	46	265
ETH_00007435	6464	20859	29146	115	0	76	57	47	350
ETH_00007440	1234	1694	2524	5516	0	4117	1752	1762	2844
ETH_00007445	1848	3263	4446	7711	0	3787	6110	2912	9824
ETH_00007450	2678	4923	6631	8466	0	3954	1066	892	1828
ETH_00007455	651	1492	1946	4	0	0	82	0	316
ETH_00007460	1814	2856	3975	3	0	8	416	319	737
ETH_00007465	377	1042	1403	237	0	127	284	6	1652
ETH_00007470	685	1186	1583	438	0	163	334	15	1464
ETH_00007475	762	2214	3297	1882	0	479	2714	4010	5922
ETH_00007480	1348	1800	2897	5922	1	3948	27106	46333	20048
ETH_00007485	1482	4332	6138	4597	0	1893	2412	1238	3742
ETH_00007490	39	91	174	579	0	180	11235	10955	10059
ETH_00007495	39	76	117	101	0	69	129722	128894	76489
ETH_00007500	991	1523	2144	5335	0	3100	1103	275	843
ETH_00007505	1501	1727	2864	13627	0	11445	3507	1164	15788
ETH_00007510	1217	2124	3640	4580	0	2752	3432	2189	9649
ETH_00007515	751	1212	2321	6659	0	2369	751	937	787
ETH_00007520	366	1193	1839	6	0	6	7	1	12
ETH_00007525	439	693	1335	4045	0	3003	469	1012	298
ETH_00007530	259	447	874	2358	0	1340	103	35	567
ETH_00007535	813	1178	2081	344	0	225	2575	1459	3870
ETH_00007540	1532	4088	6418	11	0	9	3199	2010	12067
ETH_00007545	0	4	0	0	0	0	3	9	30
ETH_00007550	335	406	747	274	0	189	306560	227981	262072
ETH_00007555	183	250	454	56	0	53	684	743	1540
ETH_00007560	456	498	808	0	0	6	1	2	12
ETH_00007565	61	122	195	25	0	6	1723	420	1867
ETH_00007570	72	84	117	67	0	119	173	181	254
ETH_00007575	97	194	330	699	0	420	182	148	377
ETH_00007580	211	473	885	719	0	374	1768	1548	2300
ETH_00007585	541	1270	1915	1343	0	797	6183	4195	6432
ETH_00007590	79	273	451	7	0	9	505	316	579
ETH_00007595	6	5	17	2	0	14	39	0	116
ETH_00007600	50	82	156	12	0	30	33	11	119
ETH_00007605	11776	14958	27444	90403	1	54940	2490	2409	1859
ETH_00007610	67	171	221	1665	0	358	1372	232	4628
ETH_00007615	246	505	777	3320	0	1524	3525	3664	6396
ETH_00007620	2372	3749	6121	10157	0	7955	324	325	1131
ETH_00007625	35	57	111	110	0	78	10	15	27
ETH_00007630	690	1083	1795	632	0	356	139	91	199
ETH_00007635	105	374	684	379	0	328	921	554	735
ETH_00007640	339	811	1314	1992	0	1189	2868	1338	2276
ETH_00007645	132	173	278	15	0	6	11	2	60
ETH_00007650	36	37	66	4	0	0	0	0	1
ETH_00007655	10	54	164	561	0	469	0	0	0
ETH_00007660	1862	3420	5916	326	0	158	73	77	109
ETH_00007665	86	269	412	339	0	221	476	196	698
ETH_00007670	466	859	1554	1443	0	760	1830	1107	3116
ETH_00007675	68	112	221	154	0	102	181	140	388
ETH_00007680	227	461	834	1794	0	1002	393	451	680
ETH_00007685	1123	1790	2855	10047	0	6441	7192	6284	5543
ETH_00007690	893	2157	3227	2219	0	1341	566	585	1231
ETH_00007695	1830	2575	4071	17555	0	8719	1256	1071	4389
ETH_00007700	155	551	981	541	0	558	89	170	172
ETH_00007705	1569	2813	4791	15583	1	13113	28904	21779	10284
ETH_00007710	532	796	1118	1122	0	800	193	40	383
ETH_00007715	3095	3519	5224	1937	0	1773	1825	1564	2174
ETH_00007720	52	95	107	362	0	231	191	218	318
ETH_00007725	996	1436	2568	6002	0	4016	3657	3957	6776
ETH_00007730	1943	4266	7054	141	0	126	2262	3173	3092
ETH_00007735	488	1107	2107	2466	0	1113	3497	3102	2309
ETH_00007740	155	312	528	1182	0	647	10552	6527	7767
ETH_00007745	127	141	246	1245	0	650	183736	169557	108376
ETH_00007750	271	286	483	1085	0	762	864	1031	1496
ETH_00007755	3513	4093	6907	7722	0	6348	5568	3840	11360
ETH_00007760	3536	5576	8629	20230	0	18127	14835	14033	13518
ETH_00007765	968	1387	2106	12381	0	6815	323	287	1108
ETH_00007770	4	7	14	131	0	48	6	5	9
ETH_00007775	369	608	925	3729	0	2377	206	473	508
ETH_00007780	19594	20598	29082	35054	1	21605	6310	8452	10992
ETH_00007785	5516	22386	33478	21	0	16	155	77	257
ETH_00007790	1235	1691	2504	326	0	368	201	222	283
ETH_00007795	1656	3430	5177	4532	0	2511	1188	1993	2478
ETH_00007800	521	600	828	1902	0	827	1346	755	1589
ETH_00007805	1219	2443	3865	4914	0	1860	8013	11046	8879
ETH_00007810	38	95	148	395	0	340	509	370	1097
ETH_00007815	0	0	3	2	0	0	29	14	140
ETH_00007820	2092	6431	10547	1616	0	973	2014	814	3333
ETH_00007825	1037	2245	3561	1970	0	1739	3588	2804	3555
ETH_00007830	151	252	437	170	0	169	1334	1154	4024
ETH_00007835	389	765	1256	2097	0	1184	1314	2345	922
ETH_00007840	1631	2934	4845	13579	0	13534	13487	11308	9459
ETH_00007845	77	50	97	229	0	113	4	1	17
ETH_00007850	114	171	305	349	0	178	53	25	109
ETH_00007855	2259	3339	5097	14692	0	7137	2069	3509	3439
ETH_00007860	440	1314	2571	240	0	116	778	747	774
ETH_00007865	2381	4771	7064	8697	0	3662	1279	1256	2975
ETH_00007870	1495	4705	6805	9982	0	17820	7847	5447	14247
ETH_00007875	2443	3810	5924	17072	0	15229	8541	8731	3963
ETH_00007880	4788	6479	9708	26609	0	18564	43481	27093	35945
ETH_00007885	746	1460	2105	348	0	288	672	985	1433
ETH_00007890	1812	2355	3155	2297	0	1007	332	49	918
ETH_00007895	416	616	780	2528	0	1372	19	28	29
ETH_00007900	389	480	662	1666	0	492	20	19	53
ETH_00007905	140	150	260	565	0	301	22	2	68
ETH_00007910	166	589	740	56	0	12	499	950	297
ETH_00007915	5409	14919	23345	18348	1	11588	20984	26969	15093
ETH_00007920	3729	5270	7635	17680	0	8951	2085	2949	3502
ETH_00007925	1092	2277	3008	5892	0	4379	3754	2494	7496
ETH_00007930	157	421	608	1906	0	1161	1099	944	1780
ETH_00007935	1064	1884	2651	3436	0	2582	4646	6172	2533
ETH_00007940	2895	5024	7635	7833	1	6040	2323	3474	2327
ETH_00007945	994	1709	2396	188	0	197	617	420	392
ETH_00007950	286	530	872	40	0	23	30	4	76
ETH_00007955	2375	6365	8977	1938	0	1553	1450	1992	1293
ETH_00007960	415	832	1289	6293	0	3840	514	605	399
ETH_00007965	0	5	0	1	0	1	8	2	6
ETH_00007970	2	0	0	0	0	0	2	0	5
ETH_00007975	16	37	51	47	0	32	19	12	55
ETH_00007980	23523	37007	52849	51836	0	20997	15190	24844	35538
ETH_00007985	44	123	158	60	0	31	40723	39515	21588
ETH_00007990	1381	2308	3425	299	0	186	2109	409	8782
ETH_00007995	810	1071	1754	2554	0	1842	2038	1952	4789
ETH_00008000	1448	3212	4678	405	0	332	12514	9502	30019
ETH_00008005	1371	2079	3003	16565	0	11218	65174	76748	29455
ETH_00008010	4281	4897	7186	41	0	74	1236	91	2438
ETH_00008015	1233	4197	6460	516	0	541	16309	19694	21015
ETH_00008020	1408	1882	3029	2737	0	1194	3775	3964	3663
ETH_00008025	1135	2491	3610	13362	0	5747	12762	12272	15804
ETH_00008030	428	916	1461	6045	0	2166	14248	9482	14272
ETH_00008035	1672	3240	5369	6272	0	3677	20503	13268	20125
ETH_00008040	210	434	837	3033	0	1571	604	477	587
ETH_00008045	78	101	121	403	0	220	14	1	143
ETH_00008050	249	340	485	1327	1	777	1860	1354	3580
ETH_00008055	575	1372	2240	3050	0	1982	1653	1359	1770
ETH_00008060	1248	2319	3700	1351	0	847	398	534	636
ETH_00008065	34	57	109	464	0	300	0	2	0
ETH_00008070	309	368	519	1453	0	1245	1321	495	858
ETH_00008075	2071	3325	5001	169	0	249	1043	1806	1050
ETH_00008080	13540	23886	43088	63369	1	37496	3484	6566	7304
ETH_00008085	615	1184	1723	2685	0	2481	2536	3488	2861
ETH_00008090	1381	2297	3341	2737	0	2585	15908	11911	11684
ETH_00008095	1357	1562	2549	2632	0	2441	16670	11910	11580
ETH_00008100	148	188	340	21	0	11	77	38	129
ETH_00008105	95	114	200	134	0	38	338	362	411
ETH_00008110	284	422	551	1457	0	1304	557	626	336
ETH_00008115	118	250	320	1470	0	1315	17	30	48
ETH_00008120	277	704	1302	221	0	118	160	113	619
ETH_00008125	427	454	738	795	0	468	335	463	655
ETH_00008130	722	1182	1993	2616	0	3350	7491	4691	7371
ETH_00008135	14	26	44	24	0	32	106	30	174
ETH_00008140	9	37	65	39	0	52	421	192	346
ETH_00008145	529	895	1325	4564	0	2561	825	1233	768
ETH_00008150	509	707	1234	4177	0	2044	3189	3297	2562
ETH_00008155	1884	3565	5842	23264	0	14266	172491	150196	66309
ETH_00008160	515	867	1621	16	0	12	45	17	244
ETH_00008165	2876	7680	12176	1597	0	1130	242	193	810
ETH_00008170	1291	1998	2887	3688	0	2563	3381	5077	3436
ETH_00008175	739	1039	1589	2483	0	2238	2714	2246	2489
ETH_00008180	881	1566	3208	6045	0	3449	8345	9260	6695
ETH_00008185	888	1119	1995	6286	0	5513	1457	1494	1466
ETH_00008190	2053	2964	4998	4626	0	2781	7268	4694	6414
ETH_00008195	1201	1261	1733	575	1	378	5284	4531	5530
ETH_00008200	5	137	296	35	0	28	137	16	338
ETH_00008205	71	135	275	423	0	367	1904	683	2630
ETH_00008210	3905	7010	11939	37103	0	27760	23215	16091	25827
ETH_00008215	76	124	241	328	0	136	259	244	337
ETH_00008220	188	248	386	19	0	35	665	578	1593
ETH_00008225	295	516	1012	342	0	112	396	82	552
ETH_00008230	411	914	1610	1254	0	374	2951	2231	3508
ETH_00008235	55	6	33	5	0	0	54	136	86
ETH_00008240	334	439	778	133	0	115	1903	1691	1251
ETH_00008245	1709	3697	5990	544	0	683	97	27	363
ETH_00008250	896	1096	1778	2994	0	2327	126	101	314
ETH_00008255	1885	3903	6555	371	0	344	22	24	161
ETH_00008260	1496	2173	3307	16992	0	14798	7168	7026	3930
ETH_00008265	602	1045	1788	5834	0	4746	26058	13244	17083
ETH_00008270	189	273	435	188	0	137	244	49	3501
ETH_00008275	827	908	1410	1356	0	929	379	265	716
ETH_00008280	91	155	217	544	0	328	527	283	1761
ETH_00008285	640	1395	2577	31	0	25	1365	2209	425
ETH_00008290	419	1309	2246	27	0	12	1102	1011	1897
ETH_00008295	1802	3278	5159	19761	0	13542	11423	9485	5631
ETH_00008300	1068	1339	2146	445	0	462	101	4	409
ETH_00008305	560	1627	2874	1723	0	560	943	1003	1301
ETH_00008310	2013	3005	4975	909	0	752	4427	2572	2094
ETH_00008315	3759	4253	6491	3832	0	2975	152	33	212
ETH_00008320	590	449	694	3785	0	2473	1043	791	998
ETH_00008325	379	383	600	1272	0	747	385	521	482
ETH_00008330	697	1179	1831	5181	0	3400	4897	3645	6916
ETH_00008335	1508	3506	5215	2902	0	1352	9213	7149	7917
ETH_00008340	5975	8633	13141	25	0	24	39	21	82
ETH_00008345	793	975	1454	37	0	34	101	53	423
ETH_00008350	1	6	14	0	0	0	21	0	134
ETH_00008355	2	0	2	0	0	1	0	6	25
ETH_00008360	878	1250	2044	1291	0	560	2258	1684	1922
ETH_00008365	263	439	684	95	0	70	216	60	107
ETH_00008370	361	685	946	114	0	118	293	103	190
ETH_00008375	60	144	213	19	0	42	82	5	46
ETH_00008380	1082	1952	2803	209	0	237	834	218	882
ETH_00008385	297	357	571	2445	0	2090	409	295	591
ETH_00008390	116	261	336	953	0	467	542	896	362
ETH_00008395	270	416	633	1177	0	528	552	614	1022
ETH_00008400	1	7	11	11	0	5	27	508	22
ETH_00008405	2424	4141	6287	22756	0	20962	1538	2677	2182
ETH_00008410	199	441	685	1724	0	702	416	431	1030
ETH_00008415	1209	2039	3296	2697	0	1426	635	655	1859
ETH_00008420	581	959	1499	53	0	28	25	28	123
ETH_00008425	461	982	1582	2975	0	2284	2715	2723	2862
ETH_00008430	311	615	963	3819	0	2180	1923	1290	2663
ETH_00008435	456	934	1707	1979	0	884	2301	1122	1761
ETH_00008440	99	178	352	24	0	18	194	200	432
ETH_00008445	434	1105	1871	20	0	11	133	103	114
ETH_00008450	178	268	454	1031	0	584	1057	1275	385
ETH_00008455	1396	2143	3615	7144	0	3391	410	1062	1020
ETH_00008460	2241	4142	7369	1901	0	1371	15	7	38
ETH_00008465	4493	7469	10028	10380	0	5039	7	28	13
ETH_00008470	2055	2629	4165	18294	0	16659	1090	1698	670
ETH_00008475	767	1006	1610	4490	0	4512	1094	1192	1014
ETH_00008480	3	76	111	45	0	47	6	21	17
ETH_00008485	8485	10229	14187	26510	0	22168	79	159	68
ETH_00008490	1252	3477	4594	669	0	471	438	547	659
ETH_00008495	4152	12213	18021	1505	2	837	14080	32832	12521
ETH_00008500	680	1807	2714	25	0	15	8114	20151	9290
ETH_00008505	1631	2610	3729	216	2	234	5331	4217	10483
ETH_00008510	1567	2507	3270	16812	0	8417	318	499	1642
ETH_00008515	152	140	216	440	0	160	141	59	848
ETH_00008520	101	223	422	383	0	316	247	76	1109
ETH_00008525	3770	10379	14239	65695	0	32341	55645	62138	58023
ETH_00008530	1336	3058	4767	6035	0	3271	2173	2696	2841
ETH_00008535	1216	2137	3478	6894	0	5551	11594	8026	8112
ETH_00008540	4649	4360	7936	16012	0	10646	22510	17072	13114
ETH_00008545	2031	2859	4706	1378	0	937	47	26	250
ETH_00008550	654	743	1390	405	0	200	9	3	34
ETH_00008555	61	79	92	107	0	84	591	1613	382
ETH_00008560	7519	14099	22664	18079	0	9987	4737	3634	12292
ETH_00008565	85	119	178	202	0	47	498	455	254
ETH_00008570	135	183	332	251	0	214	829	890	538
ETH_00008575	182	471	737	1764	0	1017	42865	17599	6833
ETH_00008580	651	865	1384	3596	0	1805	2594	2219	1935
ETH_00008585	2154	3656	5844	13366	1	7377	510	317	1215
ETH_00008590	2559	5244	8577	57637	0	16557	4391	3643	15432
ETH_00008595	356	694	1059	116	0	62	119	19	1218
ETH_00008600	11989	14417	25954	38542	0	21980	9013	4449	28239
ETH_00008605	3247	3204	5442	16752	0	10600	9410	7729	6952
ETH_00008610	9	40	52	49	0	15	21449	23692	39455
ETH_00008615	661	824	1375	1578	0	953	2312	2568	4071
ETH_00008620	607	626	953	15	4	1	14	14	77
ETH_00008625	888	1156	1607	15	0	2	14	1	71
ETH_00008630	1115	1622	2508	1535	0	1083	3509	2123	4436
ETH_00008635	698	1403	2560	5405	0	2720	350	645	548
ETH_00008640	678	607	1004	735	0	457	1765	1162	1389
ETH_00008645	553	709	1110	3021	0	2023	2902	3340	4150
ETH_00008650	581	2043	3261	167	0	78	83	100	393
ETH_00008655	2717	3661	6344	14961	1	13004	27881	25716	12009
ETH_00008660	2567	3492	6248	2484	0	1418	405	955	437
ETH_00008665	617	1266	2137	522	0	238	30	73	42
ETH_00008670	12335	24877	35417	418906	2	192590	122	188	248
ETH_00008675	7008	13246	19224	178084	0	83646	88	198	139
ETH_00008680	41	167	197	479	0	159	18	11	66
ETH_00008685	2981	7039	10164	58795	0	19093	6026	11849	12122
ETH_00008690	310	719	841	6016	0	1996	38	10	200
ETH_00008695	106	365	431	4542	0	2286	419	99	893
ETH_00008700	13572	20212	30293	275772	2	91311	1306	594	2544
ETH_00008705	8837	14202	23241	215737	5	69023	704	412	1766
ETH_00008710	170	368	1161	3059	0	2281	490	324	1248
ETH_00008715	3930	6612	10039	112643	0	40982	219	87	762
ETH_00008720	4596	9127	13478	119131	0	44366	35	51	88
ETH_00008725	233	326	1108	1931	0	2037	10	0	56
ETH_00008730	1049	1544	2985	9267	0	4103	272	388	692
ETH_00008735	716	1894	3569	22572	0	18576	66	40	135
ETH_00008740	3353	5974	8894	115828	3	43528	63	57	116
ETH_00008745	5957	10668	16090	231737	0	89128	133	84	349
ETH_00008750	182	515	899	37	0	5	2245	4357	2258
ETH_00008755	887	1872	3203	173	0	255	70	55	359
ETH_00008760	2770	4541	7221	1217	0	903	3198	2813	4545
ETH_00008765	1094	2739	4902	4312	0	3456	8718	10579	11365
ETH_00008770	762	1478	2232	3173	0	1782	6596	6704	6272
ETH_00008775	685	1247	1874	27	0	0	243	227	751
ETH_00008780	1578	2634	4109	9737	0	4300	271	159	492
ETH_00008785	2338	3095	4975	3896	0	2947	57	24	186
ETH_00008790	2118	3136	5052	23207	0	12670	30	17	80
ETH_00008795	244	337	661	26	0	0	11	2	12
ETH_00008800	254	340	672	30	0	1	2	0	19
ETH_00008805	1589	2279	3474	32	0	3	8	3	31
ETH_00008810	1662	2524	3865	37	0	2	7	1	14
ETH_00008815	448	715	1043	27	0	5	0	0	3
ETH_00008820	2173	4275	5536	393	0	199	223	205	217
ETH_00008825	683	1144	1490	26	0	0	11	0	16
ETH_00008830	137	187	246	26	0	1	0	0	2
ETH_00008835	19	34	66	26	0	0	2	0	2
ETH_00008840	514	736	1045	27	0	0	15	24	8
ETH_00008845	63	116	155	26	0	0	4	10	3
ETH_00008850	443	843	1049	33	0	0	2	2	5
ETH_00008855	253	353	538	26	0	4	0	1	19
ETH_00008860	3468	5759	8393	41769	0	28974	85005	96857	16430
ETH_00008865	93569	123181	182005	246053	2	93747	8652	10223	2183
ETH_00008870	443	712	1177	1494	0	1232	72	12	85
ETH_00008875	1708	2132	2876	3883	0	3389	290	98	385
ETH_00008880	29803	40962	60226	206761	0	160561	1094	1880	974
ETH_00008885	648	1723	2396	1026	0	757	420	760	298
ETH_00008890	4245	6697	10574	16602	0	12208	10412	11532	3590
ETH_00008895	673	1771	2248	611	0	386	680	194	969
ETH_00008900	14225	35377	52353	84795	2	73262	126657	119544	70404
ETH_00008905	40	416	687	279	0	622	300	144	907
ETH_00008910	1657	4795	7329	11067	0	5148	24886	24796	33823
ETH_00008915	1804	3369	5777	12138	0	6339	18269	13686	24221
ETH_00008920	7	14	26	11	0	1	1052	275	1809
ETH_00008925	58	209	343	17	0	3	6487	1478	11813
ETH_00008930	73	110	155	327	0	196	11	16	32
ETH_00008935	594	866	1535	2184	0	1062	365	365	1222
ETH_00008940	261	513	776	3261	0	2167	3467	2795	2535
ETH_00008945	562	1396	2400	4004	0	3364	5409	4684	4040
ETH_00008950	394	522	894	2097	0	947	376	365	1251
ETH_00008955	316	399	698	1048	0	701	792	823	2047
ETH_00008960	493	540	826	2615	0	2005	734	1084	775
ETH_00008965	798	1673	2861	787	0	478	635	412	1018
ETH_00008970	111	196	273	289	0	151	144	77	383
ETH_00008975	372	534	878	2318	0	839	347	125	809
ETH_00008980	565	562	858	1582	0	1149	69	113	228
ETH_00008985	205	225	321	954	0	653	20	12	74
ETH_00008990	0	1	0	8	0	8	342	231	338
ETH_00008995	838	1168	1593	5374	0	3619	1426	1642	2040
ETH_00009000	2168	4610	6515	1691	0	939	5026	4038	7190
ETH_00009005	312	404	550	1334	0	522	733	574	1592
ETH_00009010	718	1583	2264	400	0	356	3312	4698	3409
ETH_00009015	506	597	1086	69	0	92	1100	461	993
ETH_00009020	316	356	532	1351	0	894	220	254	556
ETH_00009025	615	772	1207	2595	0	1843	990	1019	944
ETH_00009030	594	1638	2662	1458	0	1151	997	803	1284
ETH_00009035	1793	2352	3640	9362	0	6353	1073	1405	1205
ETH_00009040	1373	1652	2523	6731	0	5361	3282	3358	3975
ETH_00009045	4287	5579	7704	32535	0	16901	536	549	524
ETH_00009050	741	2727	3791	233	0	46	136	65	1069
ETH_00009055	1343	2229	3446	4036	0	3003	4513	3239	4876
ETH_00009060	474	655	930	2590	0	1314	45	12	147
ETH_00009065	536	765	1017	1101	0	632	126	79	178
ETH_00009070	586	576	1064	1281	0	720	64	59	136
ETH_00009075	3158	3249	4750	15849	0	10246	690	1140	665
ETH_00009080	1336	1583	2336	6864	0	5503	276	563	257
ETH_00009085	1674	2675	3748	19847	0	16070	190	117	327
ETH_00009090	1020	1295	1846	6783	0	5635	15933	13025	11831
ETH_00009095	2390	4560	6614	16682	0	8162	8124	3578	12776
ETH_00009100	2430	4093	6547	1830	0	1883	4001	2016	3277
ETH_00009105	774	1552	2174	8734	0	3598	14832	12140	19319
ETH_00009110	313	260	413	1252	0	756	15305	3148	27213
ETH_00009115	497	962	1543	1577	0	950	2627	2129	3585
ETH_00009120	96	4253	6151	25	0	20	364	181	1175
ETH_00009125	1018	1027	1450	768	0	554	373	41	2049
ETH_00009130	593	883	1337	290	0	313	574	752	1354
ETH_00009135	420	947	1544	991	0	846	1364	1426	2075
ETH_00009140	286	295	462	1842	0	1268	95	47	407
ETH_00009145	345	565	839	169	0	155	222	143	89
ETH_00009150	788	853	1327	1865	0	937	921	292	2536
ETH_00009155	272	187	295	569	0	334	23	11	183
ETH_00009160	154	134	213	370	0	278	22	9	98
ETH_00009165	340	1007	1827	1464	0	578	50	42	71
ETH_00009170	118	223	363	540	0	338	1490	1158	3241
ETH_00009175	50	144	194	324	0	125	1279	848	1800
ETH_00009180	730	830	1416	3153	0	1755	4461	2888	3621
ETH_00009185	1086	1495	2317	5114	0	3911	5998	4196	5551
ETH_00009190	1057	993	1582	10405	0	6347	366	530	728
ETH_00009195	783	1613	2319	9008	2	5393	1719	1188	2618
ETH_00009200	222	545	653	1390	0	881	1433	1485	1717
ETH_00009205	3534	9116	13983	70	0	104	8733	16863	14434
ETH_00009210	2079	2353	3320	1367	0	1230	11929	9468	13639
ETH_00009215	2996	2908	4393	1112	0	967	11342	8485	11595
ETH_00009220	1166	1741	2563	5808	0	3336	972	1469	1853
ETH_00009225	2755	5459	7887	5044	0	2387	899	525	5713
ETH_00009230	18154	23395	37960	109240	0	80549	12119	9057	12420
ETH_00009235	4338	9404	13749	36048	0	18444	30753	21256	49800
ETH_00009240	224	242	395	588	0	257	123	107	164
ETH_00009245	29504	45198	66941	231239	2	148396	799	757	1028
ETH_00009250	15865	24380	38146	102402	0	78070	3719	5319	3124
ETH_00009255	2739	4376	6522	13602	0	9414	6893	14276	9384
ETH_00009260	7430	15189	22514	1881	0	1777	7596	4558	9627
ETH_00009265	1850	6650	10157	71	0	104	106	36	596
ETH_00009270	2013	5794	9274	66	0	52	111	32	433
ETH_00009275	712	847	1152	890	0	398	795	723	881
ETH_00009280	1050	2617	4024	197	0	257	2658	965	3793
ETH_00009285	88	119	164	513	0	529	166	58	160
ETH_00009290	542	810	1282	863	0	478	147	176	407
ETH_00009295	491	907	1410	3	0	0	26	80	116
ETH_00009300	1	2	3	19	0	25	2	1	13
ETH_00009305	137	345	507	579	0	360	2633	2767	1121
ETH_00009310	389	775	1319	1665	0	833	6959	5908	2477
ETH_00009315	3881	12373	24177	57707	0	44114	2446	1685	9443
ETH_00009320	141	98	158	74	0	81	62	5	158
ETH_00009325	109	123	189	63	0	79	92	23	439
ETH_00009330	8798	5849	9092	2810	0	2714	25980	23442	25044
ETH_00009335	1035	1587	2530	5753	0	3170	4501	3639	4184
ETH_00009340	459	542	867	3780	0	2332	49	138	85
ETH_00009345	521	843	1252	3045	0	2564	4713	2908	2977
ETH_00009350	9	19	36	55	0	26	38	34	63
ETH_00009355	40	57	94	420	0	341	80	99	141
ETH_00009360	14	41	35	15	0	18	53	40	122
ETH_00009365	2256	5573	8673	25902	0	11398	1715	3053	2917
ETH_00009370	4559	6948	10732	36614	0	22620	47575	43261	55394
ETH_00009375	62	119	173	77	0	58	85	18	264
ETH_00009380	1397	2372	3663	18464	0	14746	2904	4483	2741
ETH_00009385	1243	1539	2446	8980	0	6886	6878	8124	5836
ETH_00009390	1128	1817	2740	3575	0	2202	2570	3115	2510
ETH_00009395	321	1163	2164	105	0	121	30	10	89
ETH_00009400	250	850	1451	13	0	12	10	4	65
ETH_00009405	234	333	529	525	0	402	2	3	31
ETH_00009410	475	1208	2105	247	0	202	8	12	70
ETH_00009415	1655	2647	4252	12797	0	8932	3166	2659	1969
ETH_00009420	1717	3568	5179	14214	0	5145	7220	4842	10122
ETH_00009425	7230	7835	11424	39458	0	26929	1915	3695	3992
ETH_00009430	1761	6217	9090	1251	0	1324	17877	22626	21684
ETH_00009435	565	802	1052	3388	0	2362	2685	2610	2793
ETH_00009440	1847	2022	2722	5393	0	2739	2221	2610	2175
ETH_00009445	667	913	1334	4003	0	3154	4804	3580	15575
ETH_00009450	17285	29787	45103	1657	0	2320	9486	17551	18163
ETH_00009455	896	1117	1727	163	0	149	1973	1220	5109
ETH_00009460	3816	9042	14435	17409	0	13416	126186	95783	51297
ETH_00009465	607	908	1518	3343	0	2172	3254	4180	5242
ETH_00009470	1787	2975	4600	5568	0	3294	1879	1664	6461
ETH_00009475	16	10	6	3	0	7	19	2	30
ETH_00009480	430	541	768	99	0	118	21	18	73
ETH_00009485	710	466	940	132	0	121	58	13	248
ETH_00009490	547	784	1287	0	0	0	0	2	0
ETH_00009495	155	285	391	0	0	0	0	0	0
ETH_00009500	308	498	677	0	0	0	0	0	2
ETH_00009505	354	584	793	1	0	0	0	0	1
ETH_00009510	714	835	1216	1	0	2	15	5	6
ETH_00009515	912	935	1308	1	0	10	28	15	52
ETH_00009520	1386	1587	2228	9	0	19	107	115	88
ETH_00009525	432	567	688	0	0	1	21	37	17
ETH_00009530	356	416	648	2	0	0	18	9	3
ETH_00009535	1728	2454	3464	4	0	1	21	61	53
ETH_00009540	1605	2318	3149	61	2	50	69	43	379
ETH_00009545	1050	1229	1675	58	0	41	384	162	460
ETH_00009550	423	1014	1158	191	0	142	608	485	719
ETH_00009555	68914	148093	203029	667257	2	189073	24091	35955	61393
ETH_00009560	1129	1656	2346	190	0	195	165	659	421
ETH_00009565	2500	5482	7681	18241	0	14651	5189	7507	4141
ETH_00009570	734	1497	2224	7200	0	4491	1753	2280	1429
ETH_00009575	31	84	118	135	0	98	83	287	133
ETH_00009580	125	269	398	557	0	474	36	44	126
ETH_00009585	712	1130	1790	5805	0	3675	4930	10281	3040
ETH_00009590	363	479	757	4	0	7	9	3	67
ETH_00009595	882	1177	1983	6	0	9	32	28	73
ETH_00009600	368	490	822	6	0	9	2	13	29
ETH_00009605	580	832	1330	15	0	10	10	7	51
ETH_00009610	359	468	728	6	0	1	2	6	22
ETH_00009615	3718	6739	9968	111	0	69	49	25	357
ETH_00009620	1340	1927	2875	8456	0	7736	796	406	1469
ETH_00009625	1269	2423	3239	7818	0	5125	17557	19133	14522
ETH_00009630	223	1243	1891	91	0	133	62547	90146	67637
ETH_00009635	224	469	624	10	0	10	23	68	59
ETH_00009640	403	802	1210	97	0	73	196	155	254
ETH_00009645	834	1684	2627	92	0	59	316	210	386
ETH_00009650	1793	2836	4430	13469	0	5929	5583	5485	11237
ETH_00009655	313	590	998	787	0	298	1439	476	3371
ETH_00009660	1151	1690	2894	4994	0	4114	17543	11751	14291
ETH_00009665	552	854	1421	2545	0	2715	7957	5589	7497
ETH_00009670	267	453	866	14	0	11	60	8	130
ETH_00009675	2018	2884	4471	3301	0	2584	1256	793	1147
ETH_00009680	426	714	1114	3431	0	2353	2934	1408	2129
ETH_00009685	1036	1074	1678	3650	0	2269	4161	4506	2937
ETH_00009690	4367	7141	10776	14980	4	5765	12183	10900	43040
ETH_00009695	97	325	407	163	0	188	471	55	1059
ETH_00009700	812	1237	2365	6929	0	3858	3631	1957	3874
ETH_00009705	1632	2669	4653	9548	0	4282	4424	3573	5680
ETH_00009710	1350	1933	2864	35	0	27	411	671	404
ETH_00009715	657	1548	2089	2328	0	1917	1672	1484	2931
ETH_00009720	554	594	1183	3161	0	1418	1036	806	2177
ETH_00009725	782	2251	3690	6	0	5	74	18	554
ETH_00009730	31980	37302	56137	18920	0	19945	41	132	33
ETH_00009735	198	525	765	117	0	83	78	147	93
ETH_00009740	223	347	536	2802	0	2336	2242	2493	1898
ETH_00009745	153	162	317	6	0	1	0	1	8
ETH_00009750	272	521	855	2286	0	1254	1901	1496	3018
ETH_00009755	230	1145	2031	157	0	94	9879	9936	10973
ETH_00009760	122	326	572	19	0	11	10	13	20
ETH_00009765	248	354	609	113	0	35	133	42	411
ETH_00009770	303	457	740	3781	0	2512	1111	696	1217
ETH_00009775	3214	4040	6423	59832	2	33988	35929	21234	61368
ETH_00009780	3773	4944	7244	10762	0	5431	9438	5193	13319
ETH_00009785	40	57	102	283	0	175	2	3	13
ETH_00009790	124	382	708	0	0	0	50	20	4
ETH_00009795	478	828	1593	3342	0	1489	586	726	907
ETH_00009800	558	1524	2422	107	2	48	3534	2593	4437
ETH_00009805	2834	4991	7105	10036	0	6616	10760	7377	14448
ETH_00009810	1920	5450	8738	13695	0	5322	3544	997	5049
ETH_00009815	26	103	130	8	0	5	24	26	82
ETH_00009820	3019	7589	12067	28400	0	12535	11747	15992	13240
ETH_00009825	211	286	307	1132	0	844	1162	1229	2218
ETH_00009830	20986	30579	46451	157137	0	114608	609	1491	363
ETH_00009835	1350	1917	2919	9139	0	7030	17545	13338	11442
ETH_00009840	158	253	372	694	0	414	799	855	129
ETH_00009845	803	2098	3297	914	0	219	81	161	469
ETH_00009850	147	872	1468	23	0	20	51	21	63
ETH_00009855	223	334	588	2229	0	1906	1163	570	1172
ETH_00009860	675	939	1443	5592	0	4006	5411	6325	4197
ETH_00009865	1359	2877	4898	7224	0	6324	73853	55119	63408
ETH_00009870	1176	1366	2050	11113	0	6311	2129	771	5269
ETH_00009875	578	557	957	4323	0	2144	167	165	126
ETH_00009880	2235	2766	4404	21713	0	16472	600	568	448
ETH_00009885	3176	8144	12920	71	0	86	27	20	120
ETH_00009890	394	942	1389	1559	0	1929	371	637	455
ETH_00009895	1319	2559	3888	7294	0	3457	5841	5420	5987
ETH_00009900	1870	5923	8596	49	0	6	69	24	296
ETH_00009905	5242	5446	7904	13907	0	12542	12	12	59
ETH_00009910	271	476	731	780	0	683	1192	1225	1050
ETH_00009915	3424	3233	4825	16627	0	14150	1553	1180	778
ETH_00009920	1069	1300	1747	5552	0	4609	156	359	100
ETH_00009925	2296	2152	2796	10003	0	6534	460	213	689
ETH_00009930	230	723	1096	19	0	44	504	261	1997
ETH_00009935	3047	5636	8502	20739	0	11801	33089	39646	22631
ETH_00009940	6444	8855	14396	54034	0	36744	2589	2462	706
ETH_00009945	1129	1474	2498	5333	0	4757	2294	2329	2555
ETH_00009950	564	750	1400	1937	0	1168	3868	1771	2925
ETH_00009955	12985	16882	26680	18396	0	16015	459	136	928
ETH_00009960	2528	3730	6105	1664	0	1778	1752	2668	3539
ETH_00009965	412	445	752	1874	0	1082	111	154	190
ETH_00009970	298	461	718	1658	0	767	74	152	144
ETH_00009975	1246	1535	2661	4754	0	2884	1	4	142
ETH_00009980	614	890	1451	1595	0	1009	81	34	79
ETH_00009985	1313	2205	3104	862	0	1073	706	537	426
ETH_00009990	212	417	828	704	0	296	2915	3067	944
ETH_00009995	16527	22796	33654	1191	0	2177	591	530	436
[truncated: 6,788 more rows]
