# Supplementary material for: RNA Seq analysis of the Eimeria tenella gametocyte transcriptome reveals clues about the molecular basis for sexual reproduction and oocyst biogenesis
Source: BMC Genomics. 2015 Feb 18;16(1):94. doi: 10.1186/s12864-015-1298-6 (PMC4345034; doi:10.1186/s12864-015-1298-6)
Supplement: Additional file 3: — Differential expression of gene transcription in E. tenella gametocytes. Listed for each of the 8,786 E. tenella genes are the normalised counts calculated by DESeq in each of the three developmental stages (gametocytes, merozoites and sporozoites), along with the calculated differential expression in gametocytes over either merozoites or sporozoites. The fold change, log2 fold change, p-value and adjusted p-value are also listed. ‘Max’ indicates where transcript was exclusively detected in gametocytes, ‘Min’ indicates where transcript was exclusively detected in the reference asexual stage and ‘NA’ indicates where transcript was not detected in either stage. [file 12864_2015_1298_MOESM3_ESM.xlsx]

## Sheet: Sheet1
	DESeq normalised counts			DE of gametocytes over merozoites				DE of gametocytes over sporozoites
gene ID	gametocyte	merozoite	sporozoite	fold change	log2 fold change	p-value	adjusted p-value	fold change	log2 fold change	p-value	adjusted p-value
ETH_00030870	0	1.63311	9.46112	Min	Min	0.496803	0.603486	Min	Min	0.151936	0.210709
ETH_00032825	0	0.685262	1.87149	Min	Min	0.720718	0.802322	Min	Min	0.687521	0.753042
ETH_00005480	0	1.91489	0	Min	Min	0.679818	0.76903	NA	NA	NA	NA
ETH_00018340	0	0	0.700652	NA	NA	NA	NA	Min	Min	0.943656	0.963752
ETH_00020410	0	0	36.8977	NA	NA	NA	NA	Min	Min	0.000120023	0.000382269
ETH_00033160	0	0	24.9129	NA	NA	NA	NA	Min	Min	0.00198357	0.00477234
ETH_00000565	0	0	0	NA	NA	NA	NA	NA	NA	NA	NA
ETH_00001110	0	0	0	NA	NA	NA	NA	NA	NA	NA	NA
ETH_00001115	0	0	0	NA	NA	NA	NA	NA	NA	NA	NA
ETH_00014090	0	0	0	NA	NA	NA	NA	NA	NA	NA	NA
ETH_00014095	0	0	0	NA	NA	NA	NA	NA	NA	NA	NA
ETH_00014100	0	0	0	NA	NA	NA	NA	NA	NA	NA	NA
ETH_00014555	0	0	0	NA	NA	NA	NA	NA	NA	NA	NA
ETH_00014560	0	0	0	NA	NA	NA	NA	NA	NA	NA	NA
ETH_00014565	0	0	0	NA	NA	NA	NA	NA	NA	NA	NA
ETH_00018030	0	0	0	NA	NA	NA	NA	NA	NA	NA	NA
ETH_00018430	0	0	0	NA	NA	NA	NA	NA	NA	NA	NA
ETH_00021605	0	0	0	NA	NA	NA	NA	NA	NA	NA	NA
ETH_00022870	0	0	0	NA	NA	NA	NA	NA	NA	NA	NA
ETH_00028265	0	0	0	NA	NA	NA	NA	NA	NA	NA	NA
ETH_00028270	0	0	0	NA	NA	NA	NA	NA	NA	NA	NA
ETH_00031160	0	0	0	NA	NA	NA	NA	NA	NA	NA	NA
ETH_00030815	432.61	0	0	Max	Max	2.70104e-16	9.58923e-15	Max	Max	8.64422e-23	3.35513e-21
ETH_00022710	307.561	0	0	Max	Max	8.58296e-14	2.02878e-12	Max	Max	3.12897e-19	8.28362e-18
ETH_00004825	296.514	0	0	Max	Max	1.28559e-13	2.97708e-12	Max	Max	5.64377e-19	1.45216e-17
ETH_00023600	270.267	0	0	Max	Max	3.38367e-13	7.29849e-12	Max	Max	2.3333e-18	5.53705e-17
ETH_00009495	271.23	0	0	Max	Max	3.98876e-13	8.50314e-12	Max	Max	2.8899e-18	6.75292e-17
ETH_00023595	236.564	0	0	Max	Max	2.3939e-12	4.48499e-11	Max	Max	3.7864e-17	7.52352e-16
ETH_00038585	175.641	0	0	Max	Max	2.7092e-10	3.75094e-09	Max	Max	2.98e-14	4.05599e-13
ETH_00027225	93.9111	0	0	Max	Max	6.70204e-07	5.3956e-06	Max	Max	1.8221e-09	1.34171e-08
ETH_00023605	75.3485	0	0	Max	Max	5.36734e-06	3.62484e-05	Max	Max	3.42838e-08	2.08803e-07
ETH_00037395	58.342	0	0	Max	Max	0.000699666	0.00257721	Max	Max	2.99911e-05	0.000108072
ETH_00031240	34.7834	0	0	Max	Max	0.034354	0.0677574	Max	Max	0.00684609	0.0143011
ETH_00004810	17.7998	0	0	Max	Max	0.0379462	0.0734833	Max	Max	0.00827775	0.0169477
ETH_00033525	13.183	0	0	Max	Max	0.0881935	0.14762	Max	Max	0.0268675	0.0469579
ETH_00026305	4.6538	0	0	Max	Max	0.498861	0.60527	Max	Max	0.299421	0.377262
ETH_00007330	0.341034	0	0	Max	Max	1	1	Max	Max	0.966383	0.981253
ETH_00012785	0.341034	0	0	Max	Max	1	1	Max	Max	0.966383	0.981253
ETH_00023680	0.21699	0	0	Max	Max	1	1	Max	Max	0.966384	0.981253
ETH_00026035	0.21699	0	0	Max	Max	1	1	Max	Max	0.966384	0.981253
ETH_00030805	699.071	0	0.426366	Max	Max	1.58112e-19	8.63842e-18	1639.6	10.6791	2.69469e-26	1.70599e-24
ETH_00009500	493.971	0	0.467101	Max	Max	4.28344e-17	1.73698e-15	1057.52	10.0465	5.41558e-22	1.88619e-20
ETH_00009490	861.4	0	0.852731	Max	Max	7.02355e-21	4.89182e-19	1010.17	9.98038	2.37549e-27	1.74076e-25
ETH_00031855	303.493	0	0.351097	Max	Max	8.8401e-14	2.07345e-12	864.415	9.75558	3.72574e-18	8.51066e-17
ETH_00023485	1315.31	0	1.78848	Max	Max	1.15154e-19	6.48557e-18	735.434	9.52245	4.33823e-24	2.04836e-22
ETH_00021795	1493.29	0	2.10196	Max	Max	2.83971e-24	4.39144e-22	710.427	9.47254	2.49128e-28	2.03751e-26
ETH_00023530	349.345	0	0.702194	Max	Max	8.42844e-15	2.37349e-13	497.505	8.95857	8.82421e-19	2.23287e-17
ETH_00031835	206.186	0	0.426366	Max	Max	2.85195e-11	4.52543e-10	483.589	8.91764	1.19183e-14	1.71653e-13
ETH_00021800	1174.34	0	3.57541	Max	Max	5.98444e-23	6.91165e-21	328.449	8.35953	9.93958e-26	5.7262e-24
ETH_00022290	526.007	0	1.87149	Max	Max	0.160745	0.2423	281.063	8.13475	0.132477	0.187383
ETH_00005665	779.786	0	2.90929	Max	Max	2.64761e-20	1.70118e-18	268.033	8.06627	1.24181e-23	5.41664e-22
ETH_00014040	996.907	0	3.73678	Max	Max	1.20257e-21	9.79667e-20	266.783	8.05952	2.67246e-24	1.29523e-22
ETH_00031070	53.1419	0	0.233551	Max	Max	0.0011066	0.00383378	227.539	7.82997	0.000207262	0.00062616
ETH_00015485	262.973	0	1.1693	Max	Max	5.10403e-13	1.0681e-11	224.899	7.81313	3.78779e-15	5.9007e-14
ETH_00015230	154.919	0	0.700652	Max	Max	6.81587e-10	8.89671e-09	221.107	7.7886	1.71234e-11	1.66685e-10
ETH_00023240	75.3844	0	0.426366	Max	Max	6.45971e-06	4.2802e-05	176.807	7.46603	2.56978e-07	1.36776e-06
ETH_00027470	133.167	0	0.852731	Max	Max	1.35698e-08	1.46521e-07	156.165	7.28693	2.63259e-10	2.16274e-09
ETH_00031845	1262.82	0	8.39227	Max	Max	2.33045e-23	3.03757e-21	150.474	7.23337	2.37491e-23	9.93343e-22
ETH_00023525	444.061	0	3.0253	Max	Max	2.30826e-16	8.29155e-15	146.783	7.19754	6.77868e-18	1.49621e-16
ETH_00025265	205.405	0	1.43738	Max	Max	1.03505e-08	1.13781e-07	142.902	7.15888	1.01663e-09	7.70361e-09
ETH_00011780	117.064	0	0.852731	Max	Max	3.48906e-08	3.47915e-07	137.281	7.10099	9.31535e-10	7.10479e-09
ETH_00023570	431.499	0	3.27125	Max	Max	2.74417e-16	9.70457e-15	131.906	7.04337	3.0711e-16	5.55954e-15
ETH_00035875	329.656	0	2.53141	Max	Max	2.67098e-14	6.76946e-13	130.226	7.02488	3.4588e-15	5.41583e-14
ETH_00005440	133.44	0	1.16775	Max	Max	8.31217e-09	9.29415e-08	114.271	6.83631	2.97037e-09	2.11905e-08
ETH_00011425	363.354	0	3.23052	Max	Max	6.25574e-15	1.77259e-13	112.475	6.81347	8.95351e-15	1.31855e-13
ETH_00042675	470.528	0	4.20079	Max	Max	1.2748e-07	1.16663e-06	112.009	6.80748	4.36302e-07	2.22781e-06
ETH_00031840	172.276	0	1.70546	Max	Max	2.78532e-10	3.84467e-09	101.014	6.65841	1.56336e-11	1.53652e-10
ETH_00023620	419.558	0	4.23841	Max	Max	4.51721e-16	1.52648e-14	98.9895	6.6292	1.60944e-16	2.96628e-15
ETH_00028755	78.7712	0	0.935745	Max	Max	3.61152e-06	2.52309e-05	84.1802	6.39541	1.09844e-06	5.18915e-06
ETH_00027220	431.176	0	5.68357	Max	Max	3.49402e-16	1.21215e-14	75.8636	6.24534	3.57749e-14	4.81202e-13
ETH_00001035	1147.37	0	15.9237	Max	Max	4.51858e-15	1.30055e-13	72.0543	6.17101	3.79206e-11	3.52284e-10
ETH_00027235	453.367	0	7.4483	Max	Max	1.56029e-16	5.78702e-15	60.8685	5.92763	8.92615e-15	1.31664e-13
ETH_00031860	390.783	0	6.4265	Max	Max	1.23763e-15	3.89384e-14	60.8081	5.92619	4.8921e-13	5.75245e-12
ETH_00006970	40.3229	0	0.702194	Max	Max	0.0130108	0.029917	57.4242	5.84359	0.00813717	0.0166935
ETH_00017815	134.39	0	2.40611	Max	Max	6.01864e-09	6.87285e-08	55.8536	5.80358	8.48696e-09	5.67864e-08
ETH_00031195	69.6289	0	1.4013	Max	Max	9.21895e-06	5.87386e-05	49.6887	5.63485	2.49711e-05	9.18617e-05
ETH_00004820	629.541	0	13.1998	Max	Max	1.17228e-18	5.90933e-17	47.6931	5.57571	1.88377e-15	3.0649e-14
ETH_00027230	1146.79	0	24.7433	Max	Max	9.2951e-23	1.00963e-20	46.3476	5.53442	2.44093e-16	4.4363e-15
ETH_00038950	189.939	0	4.207	Max	Max	7.10096e-11	1.06561e-09	45.1483	5.4966	4.67794e-09	3.24621e-08
ETH_00003895	86.0458	0	1.94522	Max	Max	1.32438e-06	1.01034e-05	44.2346	5.4671	4.84502e-06	2.04134e-05
ETH_00031540	72.0395	0	1.82767	Max	Max	6.03528e-06	4.03413e-05	39.416	5.30071	2.54805e-05	9.3398e-05
ETH_00022700	902.806	0	23.1971	Max	Max	3.34739e-21	2.50341e-19	38.9189	5.2824	3.74209e-15	5.83944e-14
ETH_00019340	552.562	0	17.1919	Max	Max	9.09741e-18	4.12959e-16	32.1408	5.00634	3.52857e-12	3.7671e-11
ETH_00019335	250.953	0	7.8685	Max	Max	1.12733e-11	1.91541e-10	31.8934	4.99519	1.18024e-08	7.75539e-08
ETH_00006830	361.447	0	12.0255	Max	Max	4.25469e-15	1.22859e-13	30.0567	4.90961	6.10318e-10	4.77822e-09
ETH_00010035	277.621	0	13.1432	Max	Max	1.81995e-13	4.13065e-12	21.1228	4.40073	5.64791e-09	3.86658e-08
ETH_00033495	135.032	0	6.89202	Max	Max	5.48561e-07	4.47681e-06	19.5925	4.29223	6.73873e-05	0.000225857
ETH_00023550	314.971	0	16.9289	Max	Max	2.54147e-14	6.45915e-13	18.6055	4.21766	1.42618e-09	1.0578e-08
ETH_00002900	251.033	0	13.8186	Max	Max	5.38726e-13	1.12479e-11	18.1662	4.18319	2.45962e-07	1.31371e-06
ETH_00014450	243.586	0	13.9032	Max	Max	1.66037e-12	3.2164e-11	17.5202	4.13094	8.23741e-07	3.98439e-06
ETH_00023515	337.798	0	19.865	Max	Max	8.861e-15	2.47999e-13	17.0047	4.08786	3.93282e-09	2.75628e-08
ETH_00009790	355.258	0	27.0164	Max	Max	7.35268e-13	1.51778e-11	13.1497	3.71696	4.90257e-07	2.47288e-06
ETH_00025350	498.372	0	42.9433	Max	Max	2.3788e-11	3.81445e-10	11.6053	3.53672	0.000141626	0.000444141
ETH_00031545	56.2833	0	4.90919	Max	Max	4.25956e-05	0.000224519	11.4649	3.51915	0.00426739	0.00939647
ETH_00007015	58.703	0	6.27284	Max	Max	0.000376232	0.00151623	9.35827	3.22624	0.0252959	0.0446369
ETH_00033855	158.231	0	18.159	Max	Max	2.20826e-06	1.60415e-05	8.71364	3.12328	0.00274694	0.00636046
ETH_00040795	18.0479	0	2.10504	Max	Max	0.0280888	0.0572313	8.57368	3.09991	0.110709	0.160585
ETH_00030570	78.5978	0	9.34511	Max	Max	1.85792e-06	1.3726e-05	8.41058	3.0722	0.00661285	0.0138771
ETH_00040230	68.7079	0	8.79345	Max	Max	0.000898101	0.00319964	7.81352	2.96597	0.0909307	0.135171
ETH_00025130	179.973	0	24.3438	Max	Max	4.06946e-11	6.31405e-10	7.39297	2.88615	0.000345001	0.000990661
ETH_00042990	43.6058	0	5.99547	Max	Max	0.000374931	0.00151165	7.27313	2.86258	0.0407236	0.0675898
ETH_00040895	160.293	0	22.8173	Max	Max	1.43181e-10	2.06706e-09	7.02506	2.81251	0.000685357	0.00184318
ETH_00027130	133.731	0	21.3691	Max	Max	1.37075e-05	8.28258e-05	6.25815	2.64574	0.061137	0.0961551
ETH_00024995	156.48	0	26.6498	Max	Max	3.1118e-10	4.23763e-09	5.87172	2.55378	0.000986013	0.0025521
ETH_00000750	95.4778	0	17.3595	Max	Max	1.54082e-07	1.38507e-06	5.50004	2.45944	0.00667341	0.0139786
ETH_00016795	133.354	0	24.2624	Max	Max	3.13784e-09	3.76706e-08	5.49633	2.45847	0.00882769	0.0178937
ETH_00033665	9.19172	0	1.7524	Max	Max	0.187976	0.274899	5.24521	2.391	0.485067	0.566231
ETH_00038005	223.737	0	43.4827	Max	Max	2.3444e-12	4.40131e-11	5.14543	2.36329	0.00647907	0.0136307
ETH_00037110	500.569	0	100.677	Max	Max	1.1947e-17	5.31728e-16	4.97205	2.31384	0.0015419	0.00381107
ETH_00036785	2.28433	0	0.467101	Max	Max	0.847369	0.899418	4.89044	2.28996	0.862553	0.90094
ETH_00041610	45.5818	0	9.65856	Max	Max	0.0136243	0.0311004	4.71932	2.23858	0.344183	0.424208
ETH_00037105	114.11	0	26.4319	Max	Max	1.57174e-08	1.67726e-07	4.31713	2.11007	0.0401532	0.0668125
ETH_00034130	37.9658	0	9.49565	Max	Max	0.000380167	0.00153074	3.99823	1.99936	0.149886	0.208434
ETH_00038010	353.323	0	90.1376	Max	Max	1.30295e-15	4.08527e-14	3.91982	1.97079	0.0122533	0.0238708
ETH_00003455	36.2299	0	10.8794	Max	Max	0.000462166	0.00180359	3.33014	1.73558	0.137498	0.193558
ETH_00041605	30.8725	0	9.34508	Max	Max	0.00117854	0.00404098	3.30361	1.72405	0.185983	0.250126
ETH_00030200	13.8255	0	4.20391	Max	Max	0.205807	0.295854	3.28872	1.71753	0.569866	0.6478
ETH_00041080	38.8704	0	13.3216	Max	Max	0.000187139	0.000821288	2.91784	1.5449	0.206217	0.273404
ETH_00042125	32.9769	0	11.9157	Max	Max	0.000615629	0.00231438	2.76751	1.46859	0.307513	0.385495
ETH_00026300	1.00941	0	0.426366	Max	Max	1	1	2.36748	1.24336	0.914171	0.940868
ETH_00001195	1.13346	0	0.584648	Max	Max	0.998419	1	1.9387	0.955093	0.970169	0.983809
ETH_00003285	0.867958	0	0.467101	Max	Max	0.997049	1	1.85818	0.89389	0.936681	0.958753
ETH_00019695	7.50577	0	4.47662	Max	Max	0.143435	0.220319	1.67666	0.745589	0.682985	0.74888
ETH_00035945	120.92	0	74.4998	Max	Max	1.63536e-08	1.73905e-07	1.62309	0.698746	0.605341	0.679525
ETH_00041720	6.29713	0	5.25566	Max	Max	0.197414	0.286111	1.19816	0.260822	0.996454	1
ETH_00021310	2.01883	0	1.86841	Max	Max	0.731241	0.811364	1.08051	0.111711	0.989491	0.996453
ETH_00029960	7.39541	0	6.9518	Max	Max	0.108438	0.175175	1.06381	0.0892435	0.797188	0.847588
ETH_00000140	470.008	0	446.925	Max	Max	1.41245e-18	7.04218e-17	1.05165	0.0726519	0.967219	0.981687
ETH_00013915	309.206	0	301.553	Max	Max	2.60275e-10	3.61453e-09	1.02538	0.036155	0.690027	0.754794
ETH_00004030	13.427	0	14.4099	Max	Max	0.0142572	0.0323347	0.931795	-0.101915	0.781351	0.83485
ETH_00032655	2.88306	0	3.15059	Max	Max	0.48507	0.591674	0.915088	-0.128017	0.943094	0.9635
ETH_00020870	89.4685	0	135.139	Max	Max	0.00863844	0.0213365	0.662048	-0.594993	0.647292	0.718516
ETH_00007970	1.15087	0	1.86995	Max	Max	0.99819	1	0.615456	-0.700272	0.83946	0.883439
ETH_00026060	5.41176	0	8.88616	Max	Max	0.171997	0.255628	0.60901	-0.715461	0.91346	0.940264
ETH_00022885	16.1357	0	26.8897	Max	Max	0.00383708	0.0108088	0.600072	-0.736792	0.480705	0.56207
ETH_00004025	5.92127	0	9.86884	Max	Max	0.124996	0.196835	0.599997	-0.736972	0.880566	0.914821
ETH_00003000	9.97262	0	18.3333	Max	Max	0.0258608	0.0534929	0.543962	-0.878421	0.697824	0.761686
ETH_00010110	11.3616	0	23.2014	Max	Max	0.0398341	0.0764667	0.489696	-1.03004	0.416755	0.499147
ETH_00038610	0.433979	0	0.934203	Max	Max	1	1	0.464545	-1.10611	0.992426	0.998404
ETH_00004600	39.4943	0	87.474	Max	Max	1.99899e-06	1.46614e-05	0.451498	-1.14721	0.278096	0.353898
ETH_00002995	16.279	0	40.8204	Max	Max	0.00299298	0.00880617	0.398796	-1.32628	0.501548	0.581469
ETH_00026375	11.5786	0	36.1796	Max	Max	0.00683364	0.0175283	0.320032	-1.64371	0.144348	0.201744
ETH_00000535	19.2395	0	60.2998	Max	Max	0.0352686	0.0690686	0.319065	-1.64808	0.331238	0.411074
ETH_00043355	1.56744	0	5.72276	Max	Max	0.606642	0.704289	0.273895	-1.8683	0.5287	0.608251
ETH_00021720	21.1949	0	99.1313	Max	Max	0.0115398	0.0271645	0.213807	-2.22562	0.170646	0.232641
ETH_00021060	0.433979	0	2.10504	Max	Max	1	1	0.206162	-2.27815	0.860919	0.899946
ETH_00008350	5.6595	0	38.6688	Max	Max	0.262599	0.361435	0.146358	-2.77243	0.33337	0.413272
ETH_00002335	4.2472	0	29.2154	Max	Max	0.0645443	0.113666	0.145376	-2.78214	0.0708826	0.10951
ETH_00004610	23.9774	0	199.813	Max	Max	0.00101057	0.00354088	0.119999	-3.05891	0.0117802	0.0230088
ETH_00007545	1.36414	0	11.8971	Max	Max	0.538536	0.643058	0.114661	-3.12455	0.186919	0.25109
ETH_00027770	56.37	0	581.48	Max	Max	1.9629e-05	0.000112638	0.0969423	-3.36673	0.0027114	0.0062893
ETH_00042360	3.90989	0	42.7092	Max	Max	0.144202	0.2212	0.0915469	-3.44935	0.0744018	0.113718
ETH_00034350	2.2321	0	25.7782	Max	Max	0.430291	0.537584	0.0865886	-3.52968	0.229485	0.300813
ETH_00017945	0.21699	0	2.68815	Max	Max	1	1	0.0807209	-3.63091	0.689927	0.754794
ETH_00038570	1.76702	0	23.0672	Max	Max	0.239751	0.335295	0.0766031	-3.70645	0.0728396	0.111911
ETH_00016225	1.83294	0	67.4779	Max	Max	0.50284	0.609366	0.0271636	-5.20218	0.0153628	0.0290091
ETH_00001365	2.55944	0	267.074	Max	Max	0.0387256	0.0746845	0.00958328	-6.70526	1.70188e-12	1.87596e-11
ETH_00006475	1.93957	0	294.112	Max	Max	0.169746	0.252983	0.00659468	-7.24448	1.13426e-14	1.64396e-13
ETH_00010155	1.87737	0	421.085	Max	Max	0.159423	0.240665	0.00445842	-7.80925	2.99108e-06	1.31344e-05
ETH_00025245	3567.22	0.685262	2.76341	5205.63	12.3459	1.63907e-27	8.797e-25	1290.87	10.3341	3.52045e-35	1.07491e-32
ETH_00023500	2521.05	0.544369	1.08628	4631.13	12.1772	1.60831e-26	5.24079e-24	2320.8	11.1804	3.27932e-36	1.15533e-33
ETH_00023495	2952.7	0.685262	15.3379	4308.86	12.0731	1.14285e-26	4.17093e-24	192.511	7.58879	2.63569e-27	1.90102e-25
ETH_00005645	1453.76	0.342631	0	4242.92	12.0508	3.18052e-23	4.03043e-21	Max	Max	2.69771e-34	6.86418e-32
ETH_00031770	2068.98	0.544369	3.10831	3800.68	11.892	2.46845e-25	5.11868e-23	665.627	9.37857	2.68894e-31	3.73192e-29
ETH_00005690	5933.23	1.57226	2.59893	3773.69	11.8818	4.22798e-29	4.28623e-26	2282.95	11.1567	1.40392e-40	1.60749e-37
ETH_00013560	3296.27	0.887	11.9817	3716.2	11.8596	1.94511e-27	9.85953e-25	275.11	8.10386	4.28868e-28	3.38658e-26
ETH_00025260	1774.8	0.544369	1.86995	3260.29	11.6708	1.13874e-24	1.95867e-22	949.118	9.89044	3.36608e-31	4.53431e-29
ETH_00031775	1063.81	0.342631	0.467101	3104.81	11.6003	3.19386e-21	2.4284e-19	2277.46	11.1532	2.68981e-29	2.70755e-27
ETH_00004805	2679.36	0.887	1.31983	3020.69	11.5607	4.05658e-26	1.10719e-23	2030.07	10.9873	4.34175e-36	1.47298e-33
ETH_00005675	6177.66	2.31837	2.79174	2664.66	11.3797	8.40497e-29	7.66869e-26	2212.83	11.1117	7.17358e-41	1.09517e-37
ETH_00039550	899.692	0.342631	8.3279	2625.83	11.3586	3.926e-20	2.42032e-18	108.034	6.75534	1.54376e-18	3.75088e-17
ETH_00019595	9867.37	4.03153	97.4249	2447.55	11.2571	8.55431e-30	1.30083e-26	101.282	6.66223	8.82605e-23	3.39692e-21
ETH_00022125	835.537	0.342631	347.942	2438.59	11.2518	2.01196e-20	1.32065e-18	2.40137	1.26386	0.0225345	0.0402842
ETH_00022670	2959.35	1.22963	8.99552	2406.7	11.2328	6.90879e-26	1.6163e-23	328.981	8.36186	1.10756e-28	9.57098e-27
ETH_00023490	4242.44	1.774	0.893467	2391.45	11.2237	3.27542e-27	1.57173e-24	4748.29	12.2132	3.48987e-40	3.19672e-37
ETH_00014060	1621.36	0.685262	10.6665	2366.04	11.2083	7.32464e-23	8.25062e-21	152.006	7.24798	7.96067e-23	3.11623e-21
ETH_00014055	795.174	0.342631	5.24634	2320.79	11.1804	1.75247e-19	9.40097e-18	151.567	7.24382	6.58565e-21	2.0449e-19
ETH_00021675	1584.96	0.685262	9.5286	2312.93	11.1755	6.82222e-17	2.68301e-15	166.337	7.37797	5.93739e-17	1.1547e-15
ETH_00023640	1533.55	0.685262	3.19132	2237.91	11.1279	4.95151e-23	6.02368e-21	480.539	8.90851	1.04775e-28	9.14034e-27
ETH_00013970	4185.79	1.91489	2648.08	2185.91	11.094	1.73717e-12	3.33684e-11	1.58069	0.660552	0.262129	0.336618
ETH_00031765	1893.06	0.887	1.05329	2134.23	11.0595	7.62638e-24	1.10449e-21	1797.28	10.8116	1.77349e-33	3.8679e-31
ETH_00016165	5987.52	3.00363	234.413	1993.43	10.961	2.07989e-09	2.55754e-08	25.5426	4.67483	6.56119e-05	0.000220229
ETH_00032470	201285	105.249	232.587	1912.47	10.9012	5.01823e-30	1.14466e-26	865.418	9.75725	8.149e-38	4.14694e-35
ETH_00023475	1955.31	1.02789	2.59893	1902.25	10.8935	8.68512e-24	1.21912e-21	752.351	9.55526	5.67029e-32	9.27498e-30
ETH_00019835	135093	71.4019	195.159	1892.01	10.8857	2.90116e-31	2.51665e-27	692.223	9.43509	6.01509e-38	3.24107e-35
ETH_00022305	141706	75.5743	104.171	1875.06	10.8727	5.51656e-31	2.51665e-27	1360.33	10.4097	5.318e-42	1.21782e-38
ETH_00040275	635.079	0.342631	208.849	1853.54	10.8561	1.82484e-18	8.90367e-17	3.04086	1.60448	0.00365699	0.00818422
ETH_00001670	617.038	0.342631	2.92324	1800.88	10.8145	1.33601e-17	5.91735e-16	211.08	7.72165	3.87863e-20	1.13147e-18
ETH_00023360	24898.7	13.8686	215.3	1795.33	10.81	5.08249e-07	4.17395e-06	115.646	6.85358	4.68172e-06	1.97898e-05
ETH_00022300	37251.9	21.288	17.079	1749.9	10.7731	2.5617e-30	7.79099e-27	2181.15	11.0909	4.03726e-44	2.13494e-40
ETH_00000905	595.66	0.342631	83.4651	1738.49	10.7636	4.66671e-11	7.18028e-10	7.13664	2.83524	0.000427212	0.00120149
ETH_00004840	2731.74	1.57226	9.7292	1737.46	10.7628	8.48649e-25	1.51825e-22	280.778	8.13329	1.57986e-26	1.04112e-24
ETH_00022660	1493.57	0.887	0.893467	1683.85	10.7175	1.58171e-22	1.55177e-20	1671.66	10.7071	1.51506e-31	2.23838e-29
ETH_00009505	574.941	0.342631	0.233551	1678.02	10.7125	3.68018e-17	1.51252e-15	2461.74	11.2655	2.58466e-24	1.25933e-22
ETH_00030800	2389.86	1.43137	1.75394	1669.63	10.7053	7.39971e-25	1.3503e-22	1362.57	10.4121	4.92086e-34	1.21824e-31
ETH_00007315	23029.5	13.9294	39.5331	1653.3	10.6911	2.38358e-28	1.55342e-25	582.538	9.18621	7.39622e-35	2.05301e-32
ETH_00005660	1464.55	0.887	0.233551	1651.13	10.6892	1.30358e-22	1.35158e-20	6270.82	12.6144	2.53133e-33	5.04066e-31
ETH_00026000	2001.81	1.22963	2652.59	1627.97	10.6689	3.75456e-16	1.2927e-14	0.754662	-0.406097	0.458297	0.540075
ETH_00031960	14135.8	8.95005	312.215	1579.41	10.6252	3.62643e-15	1.06391e-13	45.2759	5.50067	8.37958e-10	6.43395e-09
ETH_00004695	4161.44	2.661	24.8991	1563.86	10.6109	1.23081e-26	4.31919e-24	167.132	7.38485	1.12915e-25	6.42422e-24
ETH_00030440	13476.9	8.66826	2313.36	1554.74	10.6025	4.18194e-29	4.28623e-26	5.82571	2.54243	2.01296e-05	7.53522e-05
ETH_00023520	833.082	0.544369	27.3076	1530.36	10.5797	1.28042e-19	7.16721e-18	30.5074	4.93109	3.05773e-14	4.15561e-13
ETH_00025145	1322.53	0.887	64.1005	1491.01	10.5421	5.13713e-10	6.8525e-09	20.6321	4.36682	6.02701e-05	0.000203943
ETH_00031815	1505.74	1.02789	11.2341	1464.88	10.5166	6.32188e-22	5.49341e-20	134.033	7.06645	2.87895e-22	1.03013e-20
ETH_00013995	3684.87	2.52011	46.312	1462.19	10.5139	3.26315e-26	9.30405e-24	79.5662	6.31408	6.75574e-23	2.7023e-21
ETH_00031640	2749.22	1.91489	8.4908	1435.7	10.4875	3.11327e-14	7.84681e-13	323.788	8.3389	5.60564e-16	9.89358e-15
ETH_00037215	490.114	0.342631	40.337	1430.44	10.4822	1.74868e-08	1.84878e-07	12.1505	3.60294	0.000584718	0.00159738
ETH_00023565	486.967	0.342631	3.34186	1421.26	10.473	3.9237e-16	1.34586e-14	145.718	7.18703	3.67646e-18	8.4402e-17
ETH_00037125	3198.35	2.25752	1111.76	1416.75	10.4684	4.31867e-25	8.38374e-23	2.87684	1.52448	0.00272533	0.0063168
ETH_00007320	108575	77.5917	65.6112	1399.31	10.4505	6.58771e-30	1.20213e-26	1654.82	10.6925	4.66144e-44	2.13494e-40
ETH_00031825	3699.07	2.661	19.3078	1390.1	10.441	6.41937e-26	1.6163e-23	191.584	7.58184	2.40252e-26	1.56078e-24
ETH_00028250	4650.42	3.34626	133.12	1389.73	10.4406	1.41575e-26	4.78419e-24	34.934	5.12656	1.71002e-15	2.80614e-14
ETH_00009535	2582.9	1.91489	45.7595	1348.85	10.3975	4.41235e-24	6.70971e-22	56.4451	5.81878	5.60364e-19	1.4459e-17
ETH_00023355	164719	122.121	1284	1348.82	10.3975	7.32497e-09	8.25099e-08	128.286	7.00322	5.85958e-08	3.42089e-07
ETH_00022855	1186.17	0.887	45.3477	1337.28	10.3851	3.68075e-21	2.73034e-19	26.1572	4.70914	7.48857e-13	8.54808e-12
ETH_00014050	2752.22	2.11663	25.1985	1300.28	10.3446	1.71872e-24	2.75116e-22	109.221	6.77111	5.85036e-23	2.35041e-21
ETH_00022675	1142.9	0.887	10.0962	1288.5	10.3315	8.3919e-21	5.80058e-19	113.202	6.82275	2.33885e-21	7.57029e-20
ETH_00027810	1574.2	1.22963	11.248	1280.22	10.3222	9.49468e-16	3.07197e-14	139.954	7.12881	1.46307e-15	2.42346e-14
ETH_00017685	1124.78	0.887	38.2661	1268.07	10.3084	3.54117e-07	2.99718e-06	29.3936	4.87743	0.000156983	0.000487447
ETH_00031830	5372.84	4.29411	24.0292	1251.21	10.2891	1.04577e-26	3.97566e-24	223.596	7.80475	5.12996e-29	4.89484e-27
ETH_00022705	672.73	0.544369	0.852731	1235.8	10.2712	3.84781e-18	1.80966e-16	788.912	9.62372	7.19922e-25	3.6636e-23
ETH_00016110	18815.9	15.2615	19.9553	1232.9	10.2678	3.88001e-29	4.28623e-26	942.903	9.88096	2.06155e-38	1.25892e-35
ETH_00019840	577761	478.737	1350.72	1206.84	10.237	4.12588e-26	1.10719e-23	427.741	8.74059	1.3595e-30	1.63855e-28
ETH_00028445	19111	15.9052	1291.29	1201.56	10.2307	6.23791e-20	3.71991e-18	14.7999	3.88752	1.40698e-08	9.15336e-08
ETH_00034380	1646.37	1.37052	4.28072	1201.27	10.2303	2.33553e-22	2.19783e-20	384.6	8.58722	3.21629e-27	2.30166e-25
ETH_00029340	410.737	0.342631	3.50634	1198.77	10.2273	4.68456e-15	1.33987e-13	117.141	6.8721	7.20004e-16	1.25385e-14
ETH_00019845	655089	546.693	1590.38	1198.28	10.2267	9.62221e-25	1.68833e-22	411.907	8.68617	9.94979e-29	8.9353e-27
ETH_00004225	7273.41	6.14816	17.5554	1183.02	10.2083	1.69584e-14	4.51104e-13	414.311	8.69457	7.01259e-17	1.35804e-15
ETH_00013555	25045.8	21.4289	119.27	1168.79	10.1908	1.16785e-23	1.54427e-21	209.992	7.71419	2.82252e-23	1.16461e-21
ETH_00023245	5815.75	4.97937	28.0981	1167.97	10.1898	2.23552e-26	6.57964e-24	206.98	7.69335	2.1729e-27	1.60514e-25
ETH_00031820	1421.68	1.22963	16.5448	1156.18	10.1752	1.48081e-21	1.19566e-19	85.929	6.42507	2.23882e-20	6.68e-19
ETH_00011730	2039.2	1.774	196.947	1149.49	10.1668	4.99334e-09	5.81113e-08	10.3541	3.37212	0.00115156	0.00293415
ETH_00032045	13167.4	11.5118	76.2032	1143.82	10.1596	2.62808e-18	1.25542e-16	172.793	7.4329	2.87725e-17	5.83089e-16
ETH_00007785	18072.9	15.9052	147.273	1136.29	10.1501	2.13903e-11	3.47268e-10	122.717	6.93919	2.66305e-10	2.18313e-09
ETH_00022940	40306.3	35.6209	1135.24	1131.53	10.1441	1.23605e-28	8.94983e-26	35.5046	5.14994	9.20409e-18	1.9791e-16
ETH_00001835	1770.44	1.57226	3.61769	1126.05	10.1371	1.55087e-22	1.53806e-20	489.385	8.93483	2.50365e-29	2.57679e-27
ETH_00013990	1224.2	1.08874	0	1124.42	10.135	1.86031e-21	1.47542e-19	Max	Max	8.13322e-33	1.49001e-30
ETH_00004830	2334.58	2.11663	3.77289	1102.97	10.1072	7.89058e-24	1.1249e-21	618.778	9.27328	7.26196e-31	9.36896e-29
ETH_00012235	6757.8	6.209	95.9198	1088.39	10.088	1.97937e-12	3.74685e-11	70.4525	6.13858	1.24427e-09	9.32696e-09
ETH_00009525	591.243	0.544369	27.1189	1086.11	10.085	2.86919e-17	1.20085e-15	21.8019	4.44638	3.58988e-11	3.3452e-10
ETH_00021490	1911.33	1.774	38.8989	1077.41	10.0734	2.04693e-07	1.80621e-06	49.1358	5.6187	6.93408e-06	2.82923e-05
ETH_00035860	40286.1	37.4557	38.9811	1075.57	10.0709	1.27518e-28	8.94983e-26	1033.48	10.0133	9.5133e-40	7.26182e-37
ETH_00023965	365.405	0.342631	9.03471	1066.47	10.0586	3.26422e-14	8.20461e-13	40.4446	5.33787	1.6654e-11	1.62288e-10
ETH_00004750	5077.68	4.77763	13.897	1062.8	10.0537	1.28826e-25	2.86686e-23	365.379	8.51325	1.19726e-29	1.30558e-27
ETH_00031400	3770.52	3.548	56.8088	1062.72	10.0535	1.0456e-11	1.78652e-10	66.3721	6.05251	3.68363e-09	2.58957e-08
ETH_00016295	45073.9	42.4543	40.6535	1061.7	10.0522	5.90639e-28	3.36812e-25	1108.73	10.1147	5.95749e-40	4.96096e-37
ETH_00018895	66114.7	62.4743	514.444	1058.27	10.0475	1.06739e-28	8.85353e-26	128.517	7.00581	3.10159e-25	1.66144e-23
ETH_00005310	6112.6	5.80553	56.0235	1052.89	10.0401	2.23953e-08	2.31935e-07	109.108	6.76961	1.36622e-07	7.57542e-07
ETH_00023635	5803.55	5.52374	12.7998	1050.66	10.0371	2.16917e-26	6.57964e-24	453.408	8.82467	6.85405e-33	1.28129e-30
ETH_00022280	4573.18	4.37416	12.2245	1045.5	10.03	2.54202e-25	5.15409e-23	374.1	8.54728	2.08767e-30	2.36088e-28
ETH_00017875	3161.2	3.06448	2.40766	1031.56	10.0106	6.63619e-25	1.23569e-22	1312.98	10.3586	2.86855e-36	1.05104e-33
ETH_00017040	5390.36	5.322	21.7417	1012.84	9.9842	6.88482e-26	1.6163e-23	247.927	7.95377	5.19048e-29	4.90153e-27
ETH_00025240	5927.74	5.86637	13.4567	1010.46	9.9808	6.8606e-26	1.6163e-23	440.507	8.78302	5.00786e-32	8.34037e-30
ETH_00016615	73023.6	73.842	297.478	988.917	9.94971	5.10803e-21	3.64107e-19	245.475	7.93943	7.56167e-22	2.61377e-20
ETH_00035480	131107	132.723	187.014	987.822	9.94811	4.20819e-28	2.5597e-25	701.054	9.45338	3.52237e-37	1.61324e-34
ETH_00006020	20349.3	20.7244	529.913	981.897	9.93943	1.15694e-14	3.16994e-13	38.4012	5.26308	4.9613e-10	3.9211e-09
ETH_00015990	336.284	0.342631	12.4786	981.475	9.93881	5.62495e-14	1.36859e-12	26.9488	4.75215	2.073e-10	1.72467e-09
ETH_00015095	69288.5	72.0647	567.719	961.475	9.90911	4.87617e-17	1.9428e-15	122.047	6.93129	4.00038e-15	6.21954e-14
ETH_00019945	1179.85	1.22963	139.513	959.515	9.90616	6.79678e-21	4.80023e-19	8.45689	3.08013	4.85058e-08	2.87768e-07
ETH_00016160	10533.7	11.0475	7326.54	953.493	9.89708	1.10414e-21	9.07579e-20	1.43775	0.523808	0.23262	0.304052
ETH_00007455	1305.69	1.37052	102.592	952.696	9.89587	6.83944e-21	4.80023e-19	12.7271	3.66983	1.65807e-08	1.06433e-07
ETH_00031810	1547.08	1.63311	1.08628	947.321	9.88771	3.81399e-22	3.41165e-20	1424.2	10.4759	6.63262e-32	1.02974e-29
ETH_00035130	47882	50.6615	3108.37	945.135	9.88438	4.75527e-06	3.24449e-05	15.4042	3.94525	0.00368139	0.0082348
ETH_00017035	3437.17	3.74974	20.5543	916.642	9.84021	1.47729e-24	2.45069e-22	167.224	7.38563	4.4264e-26	2.70306e-24
ETH_00022665	3510.14	3.82979	21.932	916.537	9.84005	5.28163e-24	7.89993e-22	160.047	7.32235	3.93486e-25	2.08343e-23
ETH_00030795	2738.83	3.00363	3.64448	911.84	9.83264	1.10953e-23	1.53384e-21	751.502	9.55363	1.17252e-33	2.64859e-31
ETH_00027240	2055.64	2.25752	48.023	910.572	9.83063	1.31939e-22	1.3526e-20	42.8053	5.41972	5.71741e-17	1.11429e-15
ETH_00019370	2458.08	2.74105	98.077	896.767	9.80859	1.08079e-22	1.16014e-20	25.0628	4.64748	5.7008e-13	6.62682e-12
ETH_00034070	2686.48	3.00363	18.2623	894.41	9.80479	7.15956e-24	1.05361e-21	147.105	7.20071	1.0447e-23	4.60069e-22
ETH_00005655	610.993	0.685262	4.9736	891.62	9.80028	7.12561e-17	2.77838e-15	122.847	6.94072	3.37295e-19	8.87821e-18
ETH_00027245	1221.38	1.37052	39.6302	891.177	9.79957	1.96571e-20	1.29965e-18	30.8195	4.94577	4.40956e-14	5.85385e-13
ETH_00035100	914.774	1.02789	445.499	889.951	9.79758	1.07563e-15	3.41953e-14	2.05337	1.038	0.252998	0.326772
ETH_00024010	1265.24	1.43137	29.948	883.934	9.78779	4.38563e-21	3.20116e-19	42.2478	5.4008	2.38946e-15	3.83318e-14
ETH_00004815	955.148	1.08874	1.31983	877.298	9.77692	1.0974e-19	6.21904e-18	723.689	9.49923	8.75995e-27	6.03317e-25
ETH_00027835	5860.9	6.69253	166.988	875.738	9.77436	1.09993e-07	1.0137e-06	35.0977	5.13331	1.52095e-05	5.8098e-05
ETH_00009295	897.812	1.02789	70.3297	873.449	9.77058	4.3529e-19	2.25659e-17	12.7658	3.67421	3.57792e-09	2.51912e-08
ETH_00023480	11382.3	13.225	6.49245	860.669	9.74932	9.02649e-27	3.64602e-24	1753.16	10.7757	9.89653e-42	1.81304e-38
ETH_00018070	6374.35	7.43863	54.2572	856.925	9.74303	8.00334e-16	2.60795e-14	117.484	6.87632	1.21152e-14	1.73943e-13
ETH_00030810	5544.64	6.47158	3.65534	856.767	9.74276	1.36229e-25	2.95941e-23	1516.86	10.5669	2.31037e-37	1.11384e-34
ETH_00031660	42153.1	49.3294	53.3674	854.523	9.73898	8.52514e-21	5.84837e-19	789.866	9.62546	2.38458e-28	1.96782e-26
ETH_00035990	1039.58	1.22963	67.9877	845.439	9.72356	2.87499e-20	1.80906e-18	15.2907	3.93458	4.84557e-10	3.8429e-09
ETH_00005685	289.239	0.342631	0	844.171	9.72139	1.02201e-12	2.04492e-11	Max	Max	5.93585e-19	1.51455e-17
ETH_00001920	206834	248.174	31186.2	833.422	9.7029	3.97393e-12	7.20838e-11	6.63222	2.72949	0.000622507	0.00169254
ETH_00022650	5811.32	7.01595	44.5235	828.301	9.69401	8.08721e-26	1.84469e-23	130.522	7.02815	1.10991e-26	7.47555e-25
ETH_00022680	733.72	0.887	20.5543	827.193	9.69208	5.43775e-18	2.53133e-16	35.6967	5.15772	2.07666e-14	2.89348e-13
ETH_00012230	3135.48	3.81058	23.043	822.835	9.68446	2.35255e-24	3.70081e-22	136.071	7.08821	7.90236e-24	3.56579e-22
ETH_00006230	88709.1	107.852	844.341	822.506	9.68388	2.17489e-12	4.09993e-11	105.063	6.71511	1.08253e-10	9.49802e-10
ETH_00034105	720.262	0.887	62.5004	812.02	9.66537	1.66538e-18	8.16933e-17	11.5241	3.52658	1.47234e-08	9.55144e-08
ETH_00027425	3528.36	4.35495	7.90616	810.194	9.66212	5.7268e-25	1.08857e-22	446.28	8.8018	1.05388e-30	1.30454e-28
ETH_00041795	276.523	0.342631	67.4739	807.058	9.65653	7.69659e-10	9.9467e-09	4.09822	2.035	0.0277024	0.0482331
ETH_00005540	1704.46	2.11663	39.4056	805.272	9.65333	7.77638e-22	6.5696e-20	43.2544	5.43477	2.72213e-15	4.32895e-14
ETH_00027475	12220.4	15.2423	23.8376	801.74	9.64699	3.44526e-27	1.57173e-24	512.653	9.00184	1.04067e-33	2.44425e-31
ETH_00001830	1534.55	1.91489	1.31983	801.377	9.64634	3.26852e-21	2.46462e-19	1162.69	10.1832	2.45115e-31	3.45423e-29
ETH_00017570	13396.5	16.9747	7.58493	789.206	9.62426	1.75919e-22	1.70754e-20	1766.2	10.7864	3.05959e-35	9.66409e-33
ETH_00025125	800.906	1.02789	567.728	779.173	9.6058	8.64138e-17	3.29891e-15	1.41072	0.496433	0.459677	0.541492
ETH_00004745	5258.68	6.75337	4256.36	778.675	9.60488	2.43391e-25	5.11868e-23	1.23549	0.305079	0.471435	0.553208
ETH_00025255	5621.87	7.2369	29.3107	776.834	9.60146	1.15923e-24	1.95867e-22	191.803	7.58348	5.17326e-27	3.64516e-25
ETH_00037035	1035.65	1.37052	25.1249	755.663	9.5616	1.42266e-19	7.86687e-18	41.2203	5.36528	6.70009e-15	1.01275e-13
ETH_00017060	2771.18	3.68889	65.6122	751.223	9.5531	5.15699e-23	6.1107e-21	42.2358	5.40039	8.2076e-18	1.77315e-16
ETH_00005670	1832.44	2.45926	1.43738	745.117	9.54132	1.58208e-21	1.26622e-19	1274.85	10.3161	1.80354e-32	3.17701e-30
ETH_00019415	10438.3	14.112	666.981	739.676	9.53075	3.60402e-12	6.57661e-11	15.65	3.96809	4.61487e-06	1.95253e-05
ETH_00023425	248.838	0.342631	8.41091	726.256	9.50433	5.47206e-12	9.65708e-11	29.5851	4.8868	6.94004e-09	4.70198e-08
ETH_00031870	489.977	0.685262	15.4457	715.021	9.48184	1.04554e-15	3.34721e-14	31.7226	4.98744	3.04873e-12	3.27774e-11
ETH_00009530	487.335	0.685262	10.8577	711.165	9.47404	2.67412e-15	7.99957e-14	44.8838	5.48812	7.66405e-14	9.91563e-13
ETH_00023625	630.125	0.887	2.1035	710.4	9.47249	3.89507e-17	1.58654e-15	299.561	8.2267	3.22178e-21	1.03549e-19
ETH_00038765	868.873	1.22963	15.7091	706.612	9.46478	2.28526e-07	1.99577e-06	55.31	5.78947	2.85565e-06	1.26107e-05
ETH_00002885	88346.2	126.175	414.844	700.188	9.4516	9.19099e-27	3.64602e-24	212.962	7.73445	1.01685e-28	9.00484e-27
ETH_00027630	377.731	0.544369	8.45161	693.888	9.43856	1.93169e-14	5.03564e-13	44.6934	5.48199	3.75883e-12	4.00359e-11
ETH_00028440	62690.4	90.5541	566.944	692.298	9.43525	7.39088e-12	1.28202e-10	110.576	6.78889	4.70532e-11	4.30577e-10
ETH_00015480	38622.3	56.0443	718.702	689.138	9.42865	9.09487e-27	3.64602e-24	53.7389	5.74789	1.0878e-20	3.32143e-19
ETH_00015000	705.943	1.02789	10.9768	686.786	9.42372	3.61542e-17	1.49263e-15	64.312	6.00702	1.83558e-15	2.99713e-14
ETH_00013975	2024.17	3.00363	1.6364	673.909	9.39641	5.33339e-22	4.67902e-20	1236.97	10.2726	1.46122e-32	2.62446e-30
ETH_00009510	959.484	1.43137	8.79959	670.326	9.38872	5.22115e-19	2.6914e-17	109.037	6.76868	5.7511e-20	1.65141e-18
ETH_00033360	31888.3	47.597	1186.78	669.965	9.38794	1.68963e-26	5.31592e-24	26.8697	4.74791	1.05292e-14	1.53091e-13
ETH_00017820	2640.83	3.97068	66.5748	665.081	9.37739	3.18845e-22	2.88034e-20	39.667	5.30987	9.14916e-17	1.72796e-15
ETH_00017050	2399.03	3.60885	7.82465	664.765	9.3767	5.57166e-23	6.51742e-21	306.6	8.26021	5.45812e-29	5.05014e-27
ETH_00039955	225.75	0.342631	80.2794	658.871	9.36385	6.29664e-12	1.1027e-10	2.81205	1.49162	0.0826513	0.124664
ETH_00016365	7931.88	12.0754	107.22	656.864	9.35945	2.93417e-25	5.81987e-23	73.978	6.20902	8.91035e-21	2.72972e-19
ETH_00023370	5716.49	8.80916	21.402	648.926	9.34191	1.60038e-24	2.60748e-22	267.101	8.06124	3.52862e-29	3.40233e-27
ETH_00017070	2282.97	3.548	7.66949	643.452	9.32969	2.33658e-22	2.19783e-20	297.669	8.21756	5.93291e-28	4.60554e-26
ETH_00024580	348.581	0.544369	39.561	640.34	9.32269	5.71294e-12	1.0024e-10	8.81123	3.13934	4.12843e-05	0.000144558
ETH_00017065	2295.6	3.60885	39.6841	636.104	9.31312	1.12866e-22	1.19743e-20	57.8469	5.85417	4.60936e-20	1.34037e-18
ETH_00041495	1474.11	2.31837	21.4191	635.839	9.31252	9.10794e-17	3.46254e-15	68.8223	6.1048	4.18822e-14	5.57618e-13
ETH_00025355	6310.81	9.95874	254.432	633.695	9.30765	5.507e-09	6.32819e-08	24.8035	4.63247	2.74767e-05	0.000100034
ETH_00026730	427.933	0.685262	22.6765	624.481	9.28651	1.11154e-14	3.05473e-13	18.8712	4.23812	5.70748e-09	3.90444e-08
ETH_00031780	1506.92	2.45926	17.709	612.753	9.25916	5.96448e-20	3.58026e-18	85.0935	6.41098	3.2274e-19	8.5196e-18
ETH_00002660	7016.13	11.5918	95.3648	605.265	9.24142	1.87595e-12	3.58079e-11	73.5715	6.20108	3.08455e-10	2.48854e-09
ETH_00033600	260926	437.807	242.729	595.986	9.21913	5.71188e-26	1.48901e-23	1074.97	10.0701	2.05516e-40	2.0917e-37
ETH_00020720	5837.87	9.85625	58.0658	592.301	9.21019	1.13357e-23	1.54368e-21	100.539	6.65161	2.59168e-22	9.34637e-21
ETH_00032050	1277.89	2.17748	45.1997	586.869	9.19689	1.05531e-20	7.1323e-19	28.2722	4.82131	3.45299e-14	4.65138e-13
ETH_00033375	17019.4	29.2294	2501.55	582.27	9.18554	7.0625e-23	8.05478e-21	6.80353	2.76628	3.61047e-06	1.56e-05
ETH_00001755	4835.9	8.34484	107.511	579.508	9.17868	5.09111e-23	6.1107e-21	44.9803	5.49122	1.22948e-17	2.61908e-16
ETH_00029950	392.994	0.685262	4.39361	573.494	9.16363	9.46906e-06	5.99554e-05	89.4467	6.48296	4.97404e-06	2.08905e-05
ETH_00016155	496.23	0.887	423.524	559.447	9.12786	1.37809e-17	6.07425e-16	1.17167	0.228564	0.435954	0.517575
ETH_00026965	6784.13	12.1362	5584.21	558.998	9.1267	5.53574e-14	1.35048e-12	1.21488	0.280809	0.427221	0.509417
ETH_00017810	1626.09	2.94279	29.0952	552.566	9.11	2.69879e-20	1.72194e-18	55.8884	5.80448	1.75873e-17	3.67808e-16
ETH_00025220	376.469	0.685262	5.21955	549.38	9.10166	6.20375e-14	1.48564e-12	72.1267	6.17246	3.61611e-14	4.85683e-13
ETH_00038755	188.135	0.342631	13.2623	549.088	9.10089	2.04999e-10	2.88199e-09	14.1856	3.82636	4.31858e-06	1.8365e-05
ETH_00026725	1265.69	2.31837	196.927	545.941	9.0926	5.29693e-16	1.76384e-14	6.42724	2.6842	0.000201814	0.000611922
ETH_00023505	587.49	1.08874	0.934203	539.606	9.07576	1.33261e-16	4.98309e-15	628.868	9.29661	2.3291e-22	8.43265e-21
ETH_00031850	1396.67	2.60016	4.31214	537.149	9.06918	1.33882e-19	7.44842e-18	323.893	8.33937	1.27965e-26	8.55592e-25
ETH_00014025	3328.94	6.209	89.1128	536.148	9.06649	1.2313e-22	1.2913e-20	37.3565	5.22329	2.38006e-17	4.85554e-16
ETH_00007460	2880.37	5.38285	454.194	535.101	9.06367	8.84001e-23	9.71762e-21	6.34171	2.66487	4.00723e-06	1.71685e-05
ETH_00038535	840.653	1.57226	15.7153	534.677	9.06252	6.0061e-05	0.000306486	53.4925	5.74126	0.000237626	0.000709239
ETH_00017825	654.222	1.22963	8.79959	532.047	9.05541	8.4692e-17	3.24676e-15	74.3469	6.2162	4.52792e-17	8.90037e-16
ETH_00023285	1994.51	3.74974	218.25	531.907	9.05503	1.00092e-21	8.30218e-20	9.13867	3.19198	1.22061e-07	6.81754e-07
ETH_00002895	288.624	0.544369	15.5493	530.2	9.05039	5.55186e-13	1.15388e-11	18.5619	4.21427	2.29699e-08	1.44014e-07
ETH_00043880	3575.7	6.75337	34.0905	529.468	9.0484	5.37194e-10	7.13443e-09	104.888	6.71271	1.4221e-09	1.05563e-08
ETH_00026310	3329.44	6.3499	90.1142	524.33	9.03433	2.70785e-08	2.76049e-07	36.9469	5.20738	6.33621e-06	2.60151e-05
ETH_00002985	356.166	0.685262	56.1428	519.751	9.02168	4.82247e-14	1.1892e-12	6.34393	2.66538	0.00018671	0.000570468
ETH_00020120	1166.67	2.25752	400.579	516.791	9.01344	2.49281e-08	2.54982e-07	2.91246	1.54224	0.116782	0.168036
ETH_00025430	349.385	0.685262	133.314	509.856	8.99395	2.53923e-14	6.45915e-13	2.62077	1.38999	0.0558056	0.0887463
ETH_00019330	1730.39	3.42631	114.604	505.031	8.98023	2.79194e-20	1.76901e-18	15.0989	3.91637	2.19249e-09	1.60153e-08
ETH_00022285	514.515	1.02789	3.39188	500.553	8.96738	0.26441	0.363434	151.69	7.24498	0.175001	0.237553
ETH_00016730	3458.3	6.97431	155.154	495.863	8.9538	2.5443e-22	2.3688e-20	22.2895	4.4783	2.51821e-12	2.72432e-11
ETH_00023940	6187.78	12.4788	34.8834	495.862	8.95379	1.15634e-23	1.54427e-21	177.385	7.47074	2.23424e-26	1.46183e-24
ETH_00037425	269.907	0.544369	5.52683	495.816	8.95366	9.93584e-08	9.25047e-07	48.8358	5.60987	8.27645e-07	3.99854e-06
ETH_00038670	337.517	0.685262	60.6055	492.537	8.94409	1.23573e-12	2.42991e-11	5.56908	2.47744	0.00204877	0.00490762
ETH_00013390	436.087	0.887	11.2701	491.643	8.94147	1.19291e-14	3.25871e-13	38.6941	5.27404	1.49625e-12	1.65328e-11
ETH_00017045	1934.13	3.95148	4.00178	489.47	8.93508	2.58456e-21	1.99844e-19	483.318	8.91683	1.34742e-29	1.43557e-27
ETH_00023365	3546.74	7.2561	76.6656	488.794	8.93308	3.11487e-22	2.84435e-20	46.2625	5.53177	1.24753e-17	2.64523e-16
ETH_00023630	593.79	1.22963	1.05329	482.901	8.91558	2.67095e-16	9.51944e-15	563.748	9.13891	2.35921e-23	9.91301e-22
ETH_00022130	513.509	1.08874	180.927	471.655	8.88159	1.95838e-16	7.11882e-15	2.83822	1.50499	0.0146011	0.0277654
ETH_00043330	319.323	0.685262	38.7864	465.987	8.86415	1.11919e-07	1.02939e-06	8.23287	3.0414	0.00338637	0.00765338
ETH_00011215	9499.44	20.5003	446.743	463.381	8.85606	4.54964e-21	3.29452e-19	21.2638	4.41033	5.65716e-12	5.82897e-11
ETH_00034060	16092.1	35.2174	11124.2	456.936	8.83585	1.33549e-07	1.2185e-06	1.44658	0.532649	0.335831	0.416042
ETH_00022695	3156.3	6.95511	76.8084	453.81	8.82595	3.96321e-22	3.51071e-20	41.0932	5.36083	4.08645e-18	9.31141e-17
ETH_00032790	3732.17	8.26479	36.7205	451.575	8.81882	0.00513377	0.0137807	101.637	6.66729	0.00468804	0.0101953
ETH_00030825	6219.95	14.0703	183.465	442.062	8.78811	8.55985e-23	9.5244e-21	33.9026	5.08333	1.94692e-17	4.05314e-16
ETH_00017030	868.271	1.97574	23.6048	439.467	8.77961	3.21788e-18	1.52124e-16	36.7836	5.20099	1.91312e-15	3.10713e-14
ETH_00014030	1447.82	3.34626	10.5582	432.668	8.75712	1.62828e-19	8.84309e-18	137.128	7.09938	5.15418e-23	2.08904e-21
ETH_00017115	2700.41	6.26985	61.5067	430.698	8.75053	8.34692e-22	6.98691e-20	43.9043	5.45629	4.49322e-18	1.01625e-16
ETH_00015385	967.57	2.25752	57.7676	428.598	8.74348	2.8023e-18	1.33168e-16	16.7494	4.06603	1.34708e-10	1.1597e-09
ETH_00008340	9233.84	21.6306	41.7976	426.887	8.73771	2.83475e-23	3.64285e-21	220.918	7.78737	3.92128e-28	3.12339e-26
ETH_00024740	72567.5	170.067	2413.75	426.699	8.73708	1.08756e-12	2.16186e-11	30.0642	4.90998	3.63666e-08	2.20462e-07
ETH_00014045	2358.66	5.54294	0.467101	425.524	8.7331	1.52644e-20	1.01659e-18	5049.56	12.3019	2.35405e-36	8.98461e-34
ETH_00007540	3668.35	8.66826	4798.41	423.194	8.72517	3.02627e-10	4.13969e-09	0.764494	-0.387423	0.555833	0.63413
ETH_00009725	2018.35	4.77763	163.043	422.458	8.72267	3.93063e-18	1.83913e-16	12.3793	3.62985	1.20495e-07	6.7383e-07
ETH_00005035	2579.69	6.12895	46.7496	420.903	8.71734	6.82253e-08	6.49778e-07	55.1811	5.7861	1.07231e-06	5.07617e-06
ETH_00032630	1732.11	4.17242	700.865	415.134	8.69743	4.78376e-11	7.31106e-10	2.47139	1.30532	0.226199	0.296931
ETH_00033860	423.525	1.02789	60.5963	412.032	8.68661	1.25584e-14	3.41021e-13	6.98928	2.80514	3.21603e-06	1.40147e-05
ETH_00025250	1012.24	2.45926	3021.19	411.601	8.6851	9.20265e-20	5.28082e-18	0.335045	-1.57757	0.00315111	0.00718192
ETH_00000840	2887.4	7.03516	112.827	410.425	8.68097	1.87581e-21	1.47542e-19	25.5913	4.67758	3.48822e-13	4.16043e-12
ETH_00023645	1331.39	3.26621	5.72581	407.625	8.6711	3.4481e-20	2.14017e-18	232.525	7.86124	1.11917e-25	6.40723e-24
ETH_00037325	845.185	2.11663	1594.37	399.306	8.64135	3.2251e-08	3.2336e-07	0.530105	-0.915651	0.472424	0.554156
ETH_00011785	215.63	0.544369	1.90448	396.11	8.62976	7.15684e-11	1.07223e-09	113.222	6.82302	1.37704e-12	1.53079e-11
ETH_00031405	621.746	1.57226	19.1227	395.447	8.62734	1.03961e-10	1.5201e-09	32.5135	5.02297	2.76374e-08	1.70707e-07
ETH_00035105	5827.6	14.7556	1325.65	394.942	8.6255	1.21851e-11	2.05503e-10	4.39603	2.1362	0.00361602	0.00810889
ETH_00022155	537.249	1.37052	7.00649	392.002	8.61472	3.55431e-15	1.04611e-13	76.6788	6.26076	5.88805e-16	1.03323e-14
ETH_00024330	8468.07	21.669	77.1324	390.791	8.61025	3.11744e-22	2.84435e-20	109.786	6.77855	1.81867e-22	6.71734e-21
ETH_00028060	9942.73	25.6013	608.562	388.368	8.60128	1.73716e-14	4.58087e-13	16.3381	4.03017	2.37331e-07	1.27496e-06
ETH_00007000	1616.12	4.17242	71.9067	387.333	8.59743	8.94871e-20	5.1676e-18	22.4752	4.49026	1.0414e-11	1.04596e-10
ETH_00043180	265.238	0.685262	6.89206	387.061	8.59642	2.18864e-11	3.53436e-10	38.4846	5.26621	1.57488e-09	1.16432e-08
ETH_00041475	420.534	1.08874	41.2914	386.258	8.59342	1.02295e-10	1.49814e-09	10.1845	3.34831	0.00011891	0.000379519
ETH_00004835	1654.63	4.29411	4.90919	385.326	8.58994	6.82736e-20	4.04499e-18	337.048	8.39681	2.78837e-26	1.74941e-24
ETH_00006160	5446.4	14.1728	353.007	384.286	8.58604	2.25081e-07	1.97275e-06	15.4286	3.94754	0.000182065	0.000557643
ETH_00013850	1229.8	3.20537	443.599	383.669	8.58372	1.75533e-19	9.40097e-18	2.77233	1.4711	0.00849381	0.0173397
ETH_00014230	751.074	1.97574	216.903	380.149	8.57042	1.08028e-17	4.83159e-16	3.46273	1.79191	0.00489702	0.0106033
ETH_00023580	1073.86	2.86274	12.5694	375.115	8.55119	1.04326e-18	5.28814e-17	85.4346	6.41675	7.62252e-20	2.16168e-18
ETH_00012255	609.48	1.63311	142.033	373.203	8.54381	6.78671e-17	2.6806e-15	4.29113	2.10136	0.000788857	0.00208669
ETH_00023420	2269.59	6.14816	97.9753	369.15	8.52806	2.66819e-11	4.25604e-10	23.1649	4.53387	2.8561e-07	1.5105e-06
ETH_00010145	321.491	0.887	3.30733	362.448	8.50163	8.8361e-13	1.80359e-11	97.2058	6.60297	2.50698e-14	3.44338e-13
ETH_00005030	10538.8	29.7962	342.073	353.698	8.46637	3.33123e-23	4.16358e-21	30.8088	4.94527	8.7972e-16	1.50903e-14
ETH_00006780	1364.57	3.89063	581.319	350.731	8.45422	1.76191e-19	9.40097e-18	2.34736	1.23104	0.0683081	0.106105
ETH_00020055	2411.06	6.89426	66.0538	349.72	8.45006	8.61923e-21	5.8688e-19	36.5015	5.18988	1.15253e-15	1.95504e-14
ETH_00005720	3538.09	10.2597	821.91	344.852	8.42983	2.9268e-21	2.24404e-19	4.30471	2.10592	7.52249e-05	0.000249479
ETH_00006770	5957.02	17.2757	3157.59	344.821	8.4297	2.19206e-22	2.1053e-20	1.88657	0.915766	0.0405573	0.0673885
ETH_00029540	17756.8	51.6478	172.956	343.805	8.42545	3.99759e-23	4.92892e-21	102.666	6.68182	8.83651e-25	4.44739e-23
ETH_00023330	1988.99	5.80553	468.644	342.603	8.4204	7.80907e-20	4.56731e-18	4.24414	2.08547	0.000881205	0.00230035
ETH_00030555	1614.94	4.71679	1.28684	342.38	8.41946	2.60032e-19	1.35573e-17	1254.96	10.2934	6.30055e-32	9.95052e-30
ETH_00014595	5528.87	16.2478	66.8968	340.285	8.4106	1.70589e-14	4.52456e-13	82.6477	6.3689	4.73302e-14	6.2651e-13
ETH_00015505	12563.4	37.3341	266.079	336.514	8.39452	1.36062e-22	1.37937e-20	47.2169	5.56123	4.89264e-18	1.10016e-16
ETH_00005640	723.911	2.17748	5.57219	332.454	8.37701	4.45888e-17	1.80013e-15	129.915	7.02142	1.14032e-19	3.17488e-18
ETH_00019940	581.439	1.774	93.9778	327.756	8.35648	4.09982e-16	1.39578e-14	6.18698	2.62924	7.80458e-06	3.148e-05
ETH_00010140	177.429	0.544369	1.36057	325.935	8.34844	1.3716e-09	1.71431e-08	130.408	7.02689	2.81378e-11	2.66263e-10
ETH_00043930	507.317	1.57226	973.613	322.667	8.3339	1.01225e-12	2.02984e-11	0.521066	-0.940462	0.107084	0.155796
ETH_00043200	6594.63	20.6027	507.921	320.085	8.32231	2.17603e-08	2.26129e-07	12.9836	3.69861	5.6508e-05	0.000191993
ETH_00023610	174.23	0.544369	0.426366	320.059	8.32219	1.71154e-09	2.11314e-08	408.64	8.67469	2.61892e-13	3.169e-12
ETH_00027755	347.313	1.08874	0.467101	319.005	8.31744	5.39493e-07	4.41465e-06	743.549	9.53828	6.6642e-10	5.19082e-09
ETH_00023560	2783.72	8.74831	40.3393	318.201	8.3138	3.0529e-20	1.90785e-18	69.0077	6.10868	2.55236e-21	8.23226e-20
ETH_00023705	5493.25	17.3173	418.211	317.211	8.3093	0.00257694	0.00776743	13.1351	3.71536	0.0350901	0.0594286
ETH_00042060	1157.76	3.68889	29.952	313.849	8.29393	1.84099e-08	1.93516e-07	38.6537	5.27253	3.20765e-07	1.68282e-06
ETH_00026205	8836.07	28.4032	323.961	311.094	8.28121	1.38465e-09	1.72826e-08	27.2751	4.76951	1.53455e-06	7.08492e-06
ETH_00022690	677.097	2.17748	27.0251	310.955	8.28056	1.3898e-16	5.17573e-15	25.0544	4.64699	1.82782e-12	2.00513e-11
ETH_00029090	3944.06	12.6998	2195.57	310.561	8.27873	3.29474e-10	4.48006e-09	1.79637	0.845083	0.303178	0.381001
ETH_00028075	3540.8	11.5502	165.329	306.557	8.26001	1.49236e-17	6.52423e-16	21.4166	4.42066	4.87722e-11	4.44974e-10
ETH_00037280	1216.03	3.97068	32.0149	306.253	8.25858	3.62714e-08	3.59718e-07	37.9833	5.24729	1.01935e-06	4.84801e-06
ETH_00023555	311.722	1.02789	10.4081	303.263	8.24442	4.92985e-12	8.85433e-11	29.9499	4.90448	3.8173e-11	3.53912e-10
ETH_00042130	368.702	1.22963	20.725	299.847	8.22808	2.8081e-10	3.86442e-09	17.7902	4.15301	9.11348e-07	4.3679e-06
ETH_00005650	5427.1	18.1435	401.133	299.121	8.22459	2.58138e-21	1.99844e-19	13.5294	3.75803	1.42171e-10	1.21482e-09
ETH_00028600	1441.71	4.83848	19.7656	297.967	8.21901	2.56215e-19	1.34351e-17	72.94	6.18864	1.35552e-18	3.31993e-17
ETH_00016890	4156.76	13.9903	1270.14	297.118	8.21489	3.3296e-09	3.97635e-08	3.27267	1.71047	0.0863959	0.129566
ETH_00028025	2319.32	7.86131	247.825	295.029	8.20471	9.83306e-20	5.6073e-18	9.3587	3.22631	3.68362e-07	1.9074e-06
ETH_00017235	683.605	2.31837	12.4065	294.865	8.20391	6.57854e-16	2.16688e-14	55.1007	5.784	9.92214e-15	1.44955e-13
ETH_00020400	1282.86	4.35495	1513.71	294.576	8.2025	1.27489e-20	8.553e-19	0.847499	-0.238717	0.926904	0.950458
ETH_00015120	5492.46	18.6654	34.7504	294.259	8.20094	3.77528e-21	2.77787e-19	158.055	7.30428	4.06589e-26	2.51544e-24
ETH_00022745	1237.67	4.23326	918.088	292.368	8.19164	2.74927e-08	2.79647e-07	1.3481	0.430925	0.675319	0.742251
ETH_00028030	356.643	1.22963	9.91732	290.04	8.18011	3.14846e-13	6.82341e-12	35.9616	5.16839	4.62093e-12	4.84298e-11
ETH_00001730	23862.6	82.2956	2678.53	289.962	8.17972	0.0028001	0.0083304	8.90884	3.15524	0.0453725	0.0742297
ETH_00028385	39470.5	137.507	166.945	287.043	8.16512	1.48339e-22	1.4873e-20	236.428	7.88526	2.79111e-29	2.77194e-27
ETH_00033940	309.554	1.08874	22.493	284.323	8.15139	1.05551e-12	2.10732e-11	13.7622	3.78264	1.4843e-06	6.8772e-06
ETH_00023470	1106.12	3.89063	13.6495	284.304	8.15129	1.5714e-17	6.75547e-16	81.0376	6.34052	9.57071e-19	2.40845e-17
ETH_00004675	716.137	2.52011	80.0492	284.169	8.15061	8.3506e-17	3.2148e-15	8.94622	3.16128	3.84708e-07	1.98419e-06
ETH_00004430	96.9067	0.342631	138.373	282.831	8.1438	0.00720698	0.0183524	0.700332	-0.51389	0.73362	0.793103
ETH_00013345	1559.9	5.60379	374.777	278.366	8.12084	1.23095e-12	2.42574e-11	4.16221	2.05735	0.011551	0.0225986
ETH_00027310	3246.72	11.6719	607.289	278.165	8.1198	1.20115e-12	2.38245e-11	5.34625	2.41853	0.00198396	0.00477234
ETH_00042630	189.083	0.685262	54.9083	275.927	8.10814	4.70817e-10	6.29873e-09	3.44361	1.78392	0.0190921	0.0349069
ETH_00014125	674.765	2.45926	19.7857	274.377	8.10002	3.41909e-06	2.39783e-05	34.1036	5.09185	3.4699e-05	0.000123338
ETH_00003240	2276	8.30643	500.77	274.005	8.09806	2.46001e-20	1.59186e-18	4.54501	2.18428	0.000217729	0.000654543
ETH_00026025	148.538	0.544369	5.64438	272.863	8.09204	8.78731e-09	9.76558e-08	26.3162	4.71788	4.54361e-07	2.31091e-06
ETH_00023280	6077.38	22.2775	99.8642	272.804	8.09172	6.68878e-22	5.7574e-20	60.8565	5.92734	3.67078e-20	1.07426e-18
ETH_00014455	2966.94	11.1275	158.476	266.631	8.0587	1.99605e-13	4.48571e-12	18.7217	4.22664	1.95064e-07	1.05852e-06
ETH_00033850	236.088	0.887	27.5744	266.164	8.05617	3.02639e-11	4.78558e-10	8.56186	3.09792	5.4481e-05	0.000185934
ETH_00023880	182.271	0.685262	120.351	265.987	8.05521	1.57169e-10	2.24415e-09	1.51449	0.598831	0.609917	0.68374
ETH_00019365	868.051	3.26621	7.04876	265.767	8.05402	3.13671e-17	1.30682e-15	123.149	6.94427	8.75949e-20	2.46883e-18
ETH_00040605	379.129	1.43137	1248.73	264.872	8.04915	2.78353e-09	3.36384e-08	0.303611	-1.7197	0.026615	0.0465788
ETH_00019670	3100.2	11.8128	1416.48	262.444	8.03587	3.72001e-07	3.13257e-06	2.18866	1.13005	0.471728	0.553411
ETH_00026290	374.815	1.43137	21.4459	261.857	8.03264	2.54391e-13	5.60644e-12	17.4772	4.1274	6.2298e-08	3.61858e-07
ETH_00038165	533.866	2.05579	22.8739	259.689	8.02064	1.18269e-05	7.27146e-05	23.3395	4.5447	0.000290068	0.000849703
ETH_00027300	2076.31	8.04385	54.0268	258.125	8.01192	1.36404e-11	2.27939e-10	38.4312	5.2642	3.344e-09	2.36716e-08
ETH_00032675	14268.5	55.8618	367.564	255.426	7.99676	7.3853e-22	6.29752e-20	38.8192	5.2787	7.7217e-17	1.48283e-15
ETH_00005790	4647.22	18.342	91.0782	253.365	7.98507	1.52026e-17	6.59084e-16	51.0245	5.67312	3.26853e-17	6.60921e-16
ETH_00012805	1244.3	4.91853	6.72912	252.983	7.9829	1.01785e-17	4.59745e-16	184.913	7.53071	5.46685e-23	2.20601e-21
ETH_00031760	1718.04	6.83342	2.72114	251.417	7.97394	2.36698e-18	1.14266e-16	631.368	9.30234	2.65717e-29	2.7044e-27
ETH_00013280	1648.15	6.61248	72.5398	249.248	7.96144	9.94106e-19	5.06717e-17	22.7206	4.50593	1.73191e-11	1.68411e-10
ETH_00014755	1509.47	6.08731	23.258	247.969	7.95402	5.23086e-17	2.07506e-15	64.901	6.02017	7.06717e-18	1.5524e-16
ETH_00009900	4961.25	20.0551	103.589	247.381	7.95059	1.39643e-14	3.78073e-13	47.8934	5.58176	6.53527e-13	7.52994e-12
ETH_00041695	385.984	1.57226	85.3851	245.496	7.93956	9.11407e-13	1.85204e-11	4.52051	2.17648	0.00446655	0.00976772
ETH_00021730	863.047	3.548	4523.88	243.249	7.92629	2.63664e-05	0.00014633	0.190776	-2.39005	0.100542	0.147439
ETH_00022895	1889.04	7.78126	13.4427	242.768	7.92343	2.50543e-12	4.68433e-11	140.525	7.13469	1.72419e-15	2.82027e-14
ETH_00018790	11005.6	45.8422	615.706	240.076	7.90735	1.44655e-09	1.80059e-08	17.8748	4.15985	1.39131e-06	6.46597e-06
ETH_00038020	3579.93	14.9157	139.415	240.011	7.90696	1.31859e-05	8.00989e-05	25.6783	4.68248	0.00013728	0.000433018
ETH_00035900	1261.12	5.26116	40.2334	239.704	7.90511	7.9278e-08	7.46473e-07	31.3451	4.97017	2.48756e-06	1.10773e-05
ETH_00012470	50828.7	212.525	293.175	239.166	7.90187	1.09582e-08	1.19883e-07	173.373	7.43774	9.9609e-11	8.80713e-10
ETH_00000570	1655.95	6.95511	62.8489	238.092	7.89537	1.25961e-18	6.31467e-17	26.3482	4.71963	8.52863e-14	1.09568e-12
ETH_00022355	2973.61	12.6389	6906.53	235.274	7.8782	1.92988e-16	7.04329e-15	0.430551	-1.21574	0.0738973	0.113118
ETH_00012500	7922.25	33.7669	133.93	234.616	7.87416	5.08837e-21	3.64107e-19	59.1523	5.88636	2.79226e-19	7.43522e-18
ETH_00041385	281.36	1.22963	12.8798	228.817	7.83805	2.06868e-11	3.38255e-10	21.8451	4.44924	3.27479e-08	1.99981e-07
ETH_00035320	1110.96	4.89932	19.1856	226.759	7.82501	1.68215e-06	1.25392e-05	57.9061	5.85564	3.08607e-06	1.34997e-05
ETH_00017795	2894.84	12.7798	52.9045	226.516	7.82347	1.03965e-15	3.34006e-14	54.7182	5.77395	1.8735e-14	2.62003e-13
ETH_00032400	231.553	1.02789	3.39342	225.27	7.81551	2.13463e-10	2.98718e-09	68.2359	6.09246	3.82916e-12	4.06432e-11
ETH_00017055	797.35	3.60885	2.48293	220.943	7.78753	3.31408e-16	1.15411e-14	321.133	8.32703	4.82632e-24	2.26713e-22
ETH_00027760	759.504	3.48716	41.4598	217.8	7.76686	1.10863e-10	1.61842e-09	18.319	4.19527	1.67294e-07	9.1816e-07
ETH_00011165	2296.88	10.6632	131.846	215.402	7.75089	1.50263e-18	7.4511e-17	17.421	4.12275	5.36872e-12	5.55678e-11
ETH_00017025	8029.08	37.2924	95.4036	215.301	7.75021	4.3423e-20	2.659e-18	84.1591	6.39505	1.3032e-23	5.63083e-22
ETH_00043590	699.138	3.28542	38.1832	212.8	7.73336	4.2551e-15	1.22859e-13	18.3101	4.19457	3.66387e-09	2.57766e-08
ETH_00007435	17157.6	80.7746	121.794	212.414	7.73073	5.0623e-14	1.24497e-12	140.874	7.13826	4.17131e-17	8.23475e-16
ETH_00023615	460.816	2.17748	1.75548	211.628	7.72539	5.37911e-14	1.31579e-12	262.501	8.03618	1.32542e-19	3.65688e-18
ETH_00027365	3561.47	16.8338	119.997	211.567	7.72497	7.77732e-20	4.56731e-18	29.6796	4.8914	8.08868e-14	1.04062e-12
ETH_00034185	227.435	1.08874	592.365	208.898	7.70665	2.01383e-14	5.2348e-13	0.383943	-1.38103	0.0587276	0.0928292
ETH_00023545	635.866	3.06448	26.9188	207.496	7.69694	1.86251e-15	5.78011e-14	23.6216	4.56204	8.22244e-13	9.34461e-12
ETH_00037665	183.149	0.887	212.5	206.482	7.68987	0.00168162	0.00544855	0.861878	-0.214444	0.712939	0.775044
ETH_00017215	141.373	0.685262	7.58497	206.306	7.68864	1.47609e-05	8.79674e-05	18.6386	4.22022	0.000391607	0.00111159
ETH_00023575	518.298	2.52011	3.88423	205.665	7.68415	1.82112e-14	4.761e-13	133.437	7.06001	3.11294e-18	7.2556e-17
ETH_00009610	524.154	2.60016	8.3985	201.586	7.65525	1.21981e-13	2.84642e-12	62.4104	5.96371	1.687e-14	2.37737e-13
ETH_00008625	1253.92	6.22821	21.9238	201.33	7.65342	2.10106e-16	7.60718e-15	57.1946	5.83781	4.5155e-16	8.04708e-15
ETH_00040940	287.057	1.43137	10.0035	200.547	7.6478	2.02208e-11	3.31228e-10	28.6958	4.84277	2.35522e-09	1.71357e-08
ETH_00025270	553.737	2.80189	8.78259	197.63	7.62666	6.10237e-14	1.46908e-12	63.0494	5.97841	9.53672e-15	1.39547e-13
ETH_00014035	281.704	1.43137	0	196.808	7.62064	4.62668e-07	3.84111e-06	Max	Max	6.0132e-12	6.16808e-11
ETH_00043755	846.854	4.31331	6.22594	196.335	7.61717	2.23959e-05	0.000126998	136.02	7.08768	9.94054e-07	4.73015e-06
ETH_00036725	508.831	2.60016	5.13966	195.693	7.61245	2.23859e-13	4.95751e-12	99.001	6.62937	1.26826e-15	2.12382e-14
ETH_00002765	642.56	3.28542	3036.9	195.579	7.61161	0.00440977	0.0121409	0.211584	-2.2407	0.273686	0.349014
ETH_00009515	1127.49	5.78632	28.3708	194.854	7.60625	3.24636e-11	5.10528e-10	39.741	5.31256	1.44327e-09	1.06961e-08
ETH_00016725	133.313	0.685262	8.87493	194.544	7.60395	0.00312609	0.00911842	15.0214	3.90894	0.0266373	0.0466089
ETH_00021125	1913.47	9.83705	156.41	194.517	7.60375	6.29486e-18	2.91545e-16	12.2337	3.61279	3.30319e-09	2.34189e-08
ETH_00028740	2935.78	15.0982	12.1147	194.446	7.60322	3.05604e-11	4.82409e-10	242.333	7.92085	1.63415e-16	3.00579e-15
ETH_00008805	2445.41	12.5973	11.3279	194.121	7.60082	1.03672e-17	4.65963e-16	215.874	7.75404	1.97906e-25	1.10538e-23
ETH_00010090	316.987	1.63311	2.2195	194.101	7.60066	5.55983e-12	9.79304e-11	142.819	7.15805	1.45776e-14	2.07668e-13
ETH_00008810	2655.81	13.7661	6.15375	192.924	7.59189	8.82085e-18	4.02407e-16	431.575	8.75347	1.5783e-29	1.66153e-27
ETH_00009595	1339.22	6.95511	40.2225	192.552	7.58911	2.30945e-17	9.71032e-16	33.2953	5.05725	2.25269e-14	3.11702e-13
ETH_00021255	378.994	1.97574	8.31857	191.824	7.58364	7.41403e-13	1.52699e-11	45.5599	5.50969	1.49236e-12	1.65096e-11
ETH_00023725	5278.25	27.5771	968.738	191.4	7.58045	7.91081e-20	4.59734e-18	5.44858	2.44588	2.83053e-05	0.000102724
ETH_00007520	1016.51	5.322	5.68665	191.001	7.57744	5.4395e-12	9.63689e-11	178.753	7.48183	5.8286e-16	1.02476e-14
ETH_00015945	47910.8	252.161	146.442	190.001	7.56986	5.00124e-09	5.81291e-08	327.165	8.35388	4.28258e-14	5.69353e-13
ETH_00031100	8054.48	42.797	23838	188.202	7.55614	3.00407e-06	2.12827e-05	0.337885	-1.5654	0.242834	0.315155
ETH_00023695	1592.53	8.46653	54.7119	188.097	7.55533	8.56922e-18	3.92892e-16	29.1075	4.86332	2.76323e-14	3.77272e-13
ETH_00027700	306.378	1.63311	1736.32	187.604	7.55155	3.09205e-13	6.71711e-12	0.176453	-2.50265	3.97838e-05	0.000139785
ETH_00007560	607.561	3.26621	4.00644	186.014	7.53927	8.53419e-15	2.39588e-13	151.646	7.24457	2.04871e-18	4.91261e-17
ETH_00039340	265.386	1.43137	17.1414	185.407	7.53455	2.28554e-11	3.67135e-10	15.4822	3.95254	2.74896e-07	1.4572e-06
ETH_00025420	1447.32	7.86131	35.9388	184.106	7.52439	6.86408e-17	2.68789e-15	40.2716	5.33169	7.75191e-15	1.15836e-13
ETH_00041600	100.103	0.544369	22.9461	183.887	7.52268	3.0802e-07	2.61917e-06	4.36252	2.12516	0.0129344	0.0250432
ETH_00021725	1055.85	5.74468	3553.16	183.796	7.52196	0.000471671	0.00183441	0.297157	-1.7507	0.335818	0.416042
ETH_00039170	935.224	5.12026	30.926	182.652	7.51295	2.5386e-16	9.08321e-15	30.2407	4.91842	4.39231e-13	5.20486e-12
ETH_00004845	1195.57	6.55163	115.956	182.484	7.51163	8.15408e-17	3.15245e-15	10.3105	3.36604	1.58049e-08	1.01953e-07
ETH_00014210	4150.7	22.8603	307.832	181.568	7.50437	2.47159e-19	1.30351e-17	13.4836	3.75314	7.72056e-10	5.95791e-09
ETH_00006825	5929.31	32.819	331.849	180.667	7.49719	3.6186e-14	9.02079e-13	17.8675	4.15926	5.35112e-09	3.6799e-08
ETH_00006075	15779.2	87.3871	367.932	180.567	7.49639	0.00535283	0.0142732	42.8861	5.42244	0.00470855	0.0102326
ETH_00038990	407.309	2.25752	55.2163	180.423	7.49524	9.85761e-13	1.98545e-11	7.3766	2.88296	6.75664e-05	0.000226375
ETH_00030575	530.344	2.94279	36.9432	180.218	7.4936	3.97031e-12	7.20838e-11	14.3557	3.84355	5.73129e-07	2.83623e-06
ETH_00026195	1342.64	7.49948	1282.31	179.031	7.48407	5.76019e-06	3.8701e-05	1.04705	0.066324	0.961808	0.97858
ETH_00040730	122.599	0.685262	232.493	178.908	7.48307	4.05481e-10	5.44862e-09	0.527321	-0.923246	0.307302	0.38539
ETH_00025460	10105.4	57.1875	1212.61	176.707	7.46522	6.2504e-13	1.29317e-11	8.3336	3.05894	5.57525e-06	2.31712e-05
ETH_00036035	241.587	1.37052	9.72454	176.273	7.46167	7.38039e-10	9.57876e-09	24.843	4.63477	5.45591e-08	3.2036e-07
ETH_00003520	12388.1	70.4797	332.91	175.769	7.45753	2.32332e-20	1.51414e-18	37.2116	5.21768	3.41694e-17	6.83388e-16
ETH_00016630	9125.1	52.048	580.087	175.321	7.45385	2.35514e-19	1.24932e-17	15.7306	3.9755	1.48356e-10	1.26296e-09
ETH_00021350	711.405	4.09237	44.143	173.837	7.44159	1.01876e-10	1.49441e-09	16.1159	4.01042	1.0777e-06	5.09903e-06
ETH_00015110	356.794	2.05579	3.3888	173.556	7.43926	6.47132e-12	1.13112e-10	105.286	6.71818	6.2811e-15	9.5732e-14
ETH_00020815	978.293	5.66463	37.7101	172.702	7.43214	2.21796e-16	7.99869e-15	25.9424	4.69724	2.18548e-13	2.68351e-12
ETH_00028565	2338.08	13.5676	641.259	172.328	7.42901	2.35946e-05	0.000133051	3.64607	1.86634	0.146084	0.203952
ETH_00001330	8525.49	49.5503	27952.7	172.057	7.42674	4.61891e-20	2.80953e-18	0.304997	-1.71313	0.00325499	0.00738744
ETH_00007355	11044.3	64.4084	5050.92	171.472	7.42183	5.07347e-20	3.06559e-18	2.18658	1.12868	0.0157772	0.0296509
ETH_00007020	465.328	2.72185	82.7557	170.96	7.41752	1.36047e-09	1.70273e-08	5.62291	2.49132	0.00238657	0.00562702
ETH_00024620	2496.3	14.6147	651.818	170.807	7.41623	1.18969e-06	9.14472e-06	3.82974	1.93725	0.0174362	0.0322073
ETH_00013845	174.282	1.02789	30.4676	169.553	7.40559	5.05785e-09	5.86377e-08	5.72024	2.51607	0.000938555	0.00243891
ETH_00013565	1700.52	10.0388	109.514	169.395	7.40425	3.50312e-17	1.45284e-15	15.5278	3.95678	1.24337e-09	9.32696e-09
ETH_00042425	3682.74	21.8132	184.543	168.831	7.39944	9.34705e-06	5.93889e-05	19.956	4.31875	0.000616722	0.00167731
ETH_00033275	390.799	2.31837	23.3426	168.566	7.39717	4.31538e-12	7.76599e-11	16.7419	4.06539	2.01765e-07	1.09359e-06
ETH_00002460	965.736	5.86637	235.568	164.622	7.36302	4.82553e-16	1.61868e-14	4.0996	2.03548	0.000917298	0.00238638
ETH_00012815	8170.67	50.0947	138.722	163.105	7.34965	3.74112e-05	0.000200082	58.8995	5.88018	3.35292e-05	0.000119598
ETH_00013030	2611.92	16.0236	174.048	163.005	7.34877	1.57707e-17	6.75547e-16	15.0069	3.90755	1.67992e-10	1.42044e-09
ETH_00007415	16904.1	103.917	55.0894	162.669	7.3458	1.54669e-19	8.50122e-18	306.848	8.26138	7.1933e-31	9.36896e-29
ETH_00039315	87.9437	0.544369	9.6209	161.552	7.33585	5.99619e-06	4.01389e-05	9.14089	3.19234	0.00272347	0.00631408
ETH_00006015	2251.06	13.9903	319.689	160.902	7.33004	1.26035e-09	1.58177e-08	7.04143	2.81587	0.000119175	0.00038023
ETH_00000640	173.389	1.08874	484.734	159.256	7.31521	9.78262e-13	1.9747e-11	0.357698	-1.48319	0.0138397	0.0265103
ETH_00029080	1853.05	11.7103	180.064	158.241	7.30598	1.20167e-16	4.53058e-15	10.2911	3.36332	1.69447e-08	1.08541e-07
ETH_00042225	457.998	2.94279	35.1325	155.634	7.28202	1.45306e-12	2.83891e-11	13.0363	3.70447	1.86113e-07	1.01355e-06
ETH_00017830	1657.24	10.7048	43.5117	154.812	7.27437	3.73603e-17	1.52859e-15	38.0872	5.25124	4.24569e-16	7.61068e-15
ETH_00043895	507.806	3.28542	165.93	154.564	7.27206	8.61358e-11	1.26963e-09	3.06037	1.6137	0.0456051	0.0745639
ETH_00016855	295.494	1.91489	66.4755	154.314	7.26972	1.98789e-11	3.26802e-10	4.44516	2.15224	0.00199761	0.00480139
ETH_00036420	1093.05	7.11521	903.166	153.622	7.26324	2.35649e-06	1.69831e-05	1.21025	0.2753	0.831031	0.876546
ETH_00005280	2432.72	16.1069	93.3385	151.036	7.23875	2.32898e-07	2.02957e-06	26.0634	4.70396	8.98287e-06	3.57753e-05
ETH_00040805	673.628	4.51505	41.1956	149.196	7.22107	6.07503e-14	1.46636e-12	16.352	4.03139	1.06698e-08	7.04143e-08
ETH_00039335	183.025	1.22963	36.5231	148.846	7.21767	2.90305e-09	3.50363e-08	5.01123	2.32516	0.00799016	0.0164287
ETH_00004705	1428.02	9.63531	4.16318	148.207	7.21147	4.70788e-16	1.58504e-14	343.012	8.42212	1.96951e-25	1.10538e-23
ETH_00009120	2840.36	19.4532	479.394	146.01	7.18993	0.00252926	0.00765405	5.92491	2.56679	0.106835	0.155532
ETH_00019675	7291.44	50.0371	405.879	145.721	7.18706	6.18301e-19	3.16931e-17	17.9646	4.16708	1.37206e-11	1.36313e-10
ETH_00016360	692.346	4.77763	6.89514	144.914	7.17905	3.11261e-14	7.84681e-13	100.411	6.64977	2.10785e-17	4.33885e-16
ETH_00013525	1098.95	7.65957	37.5954	143.473	7.16464	1.91557e-15	5.90463e-14	29.2309	4.86942	7.86271e-13	8.95801e-12
ETH_00022115	1035.36	7.21769	106.257	143.447	7.16438	4.2665e-16	1.44712e-14	9.7439	3.2845	1.19844e-06	5.63535e-06
ETH_00030195	6199.03	43.4214	137.868	142.764	7.15749	1.58853e-18	7.83448e-17	44.9636	5.49068	3.72517e-18	8.51066e-17
ETH_00019935	12761.8	90.2531	2577.79	141.401	7.14364	1.89862e-13	4.28788e-12	4.9507	2.30763	0.000342408	0.000984527
ETH_00023590	922.454	6.53243	1.2853	141.211	7.14171	9.94453e-16	3.20614e-14	717.695	9.48723	5.9355e-26	3.53047e-24
ETH_00005950	14355.3	101.784	1543.64	141.037	7.13993	1.34411e-06	1.02282e-05	9.29965	3.21718	0.000563203	0.00154737
ETH_00026030	76.1946	0.544369	2.72114	139.969	7.12896	1.39198e-05	8.38866e-05	28.001	4.80741	4.49845e-05	0.000156319
ETH_00037685	47.8255	0.342631	1.40285	139.583	7.12498	0.000632799	0.0023707	34.0918	5.09135	0.000421028	0.00118775
ETH_00001885	362.902	2.60016	8.56141	139.569	7.12484	1.07696e-11	1.83666e-10	42.3882	5.40559	2.7022e-12	2.91544e-11
ETH_00018635	3174.97	22.9595	43.0164	138.286	7.11151	1.61196e-17	6.86064e-16	73.8084	6.20571	1.21302e-20	3.69144e-19
ETH_00022580	3614.36	26.2866	235.126	137.498	7.10327	1.83641e-17	7.75714e-16	15.372	3.94223	1.4459e-10	1.23434e-09
ETH_00009520	1822.23	13.4267	107.152	135.717	7.08446	1.32286e-16	4.96699e-15	17.006	4.08797	2.39975e-11	2.28738e-10
ETH_00004700	2401.38	17.6984	82.1427	135.684	7.08411	1.02764e-16	3.89055e-15	29.2343	4.86959	9.05571e-15	1.33147e-13
ETH_00010115	139.371	1.02789	17.6699	135.589	7.08309	1.00588e-07	9.34585e-07	7.88746	2.97956	0.00126912	0.00320517
ETH_00034640	923.311	6.81422	208.977	135.498	7.08213	8.43956e-16	2.7403e-14	4.41825	2.14348	0.00030288	0.000883843
ETH_00008620	769.568	5.68384	28.8679	135.396	7.08104	1.60366e-11	2.65549e-10	26.6583	4.73651	1.42054e-09	1.05532e-08
ETH_00033115	1293.71	9.55527	7.94689	135.392	7.081	5.95575e-16	1.96885e-14	162.794	7.3469	3.76561e-22	1.33694e-20
ETH_00034935	5359.48	39.7709	336.906	134.759	7.07424	3.89596e-15	1.13206e-13	15.9079	3.99168	6.17545e-10	4.82655e-09
ETH_00005795	4159.84	30.9233	876.123	134.521	7.07169	4.24704e-08	4.15047e-07	4.74801	2.24732	0.00522813	0.0112338
ETH_00040085	164.814	1.22963	39.3476	134.036	7.06647	6.38813e-09	7.27656e-08	4.18867	2.06649	0.0061661	0.0130262
ETH_00031065	1331.72	9.97794	203.102	133.466	7.06033	5.1275e-16	1.71367e-14	6.5569	2.71301	1.98645e-05	7.44514e-05
ETH_00014440	1801.17	13.5259	11194.2	133.164	7.05706	1.03142e-11	1.7656e-10	0.160903	-2.63574	0.000457082	0.00128157
ETH_00027730	272.86	2.05579	65.0491	132.728	7.05233	1.22185e-10	1.77801e-09	4.19468	2.06856	0.00552217	0.0117909
ETH_00008775	1226.08	9.25104	357.498	132.534	7.05022	2.44003e-15	7.37179e-14	3.42962	1.77805	0.00283656	0.0065415
ETH_00037100	541.999	4.09237	128.759	132.441	7.04921	7.6631e-14	1.81605e-12	4.2094	2.07361	0.00409502	0.00906486
ETH_00010040	617.563	4.69758	82.4453	131.464	7.03852	2.02325e-14	5.24437e-13	7.49057	2.90508	2.32563e-06	1.04068e-05
ETH_00024000	492.343	3.74974	187.949	131.301	7.03673	8.91438e-14	2.08551e-12	2.61956	1.38932	0.0434668	0.0714309
ETH_00037510	600.419	4.57589	27.2862	131.213	7.03577	1.60723e-13	3.67529e-12	22.0045	4.45973	4.42944e-10	3.52676e-09
ETH_00029415	374.303	2.86274	60.8515	130.75	7.03067	3.14331e-12	5.78218e-11	6.15109	2.62084	3.4844e-05	0.000123806
ETH_00003640	1439.81	11.0859	7.88909	129.878	7.02101	1.18802e-15	3.75068e-14	182.507	7.51181	8.81904e-25	4.44739e-23
ETH_00001280	637.922	4.91853	4700.43	129.698	7.01901	7.25673e-06	4.75308e-05	0.135716	-2.88134	0.0167136	0.0310793
ETH_00005630	541.077	4.17242	74.2059	129.68	7.01881	1.70038e-13	3.86889e-12	7.29157	2.86623	3.16011e-07	1.65978e-06
ETH_00032785	2989.98	23.2253	52.7858	128.738	7.00829	0.0114353	0.0269462	56.6436	5.82384	0.00797556	0.016406
ETH_00005755	19162.8	149.166	282.867	128.466	7.00524	2.14197e-06	1.56097e-05	67.7448	6.08204	4.00171e-07	2.05354e-06
ETH_00037160	43.8619	0.342631	31.6123	128.015	7.00017	0.000710023	0.00261009	1.38749	0.472482	0.789989	0.841528
ETH_00040840	296.387	2.31837	3804.04	127.843	6.99823	9.28747e-15	2.5835e-13	0.0779139	-3.68198	8.68626e-09	5.80351e-08
ETH_00026755	364.828	2.86274	30.3538	127.44	6.99368	5.08551e-12	9.06253e-11	12.0192	3.58727	1.45099e-06	6.73308e-06
ETH_00034645	2098.62	16.5296	311.224	126.961	6.98824	1.6272e-16	6.01075e-15	6.74309	2.75341	1.59495e-06	7.32319e-06
ETH_00017690	761.351	6.00726	187.229	126.738	6.98571	1.06195e-14	2.93614e-13	4.06641	2.02376	0.00033709	0.000971295
ETH_00007110	3527.35	27.9197	136.341	126.339	6.98116	2.02224e-08	2.10868e-07	25.8715	4.69329	2.73258e-07	1.45104e-06
ETH_00030290	371.636	2.94279	829.617	126.287	6.98056	1.91772e-13	4.32032e-12	0.447961	-1.15856	0.0890815	0.132832
ETH_00038825	758.276	6.00726	22.6668	126.226	6.97987	5.24757e-14	1.28707e-12	33.4532	5.06407	4.06232e-12	4.30184e-11
ETH_00038270	85.6571	0.685262	8.64292	124.999	6.96577	6.76954e-06	4.46604e-05	9.91067	3.30898	0.00165223	0.00405422
ETH_00008825	1106.48	8.90841	7.59888	124.206	6.95659	2.17881e-14	5.58413e-13	145.611	7.18598	3.2409e-21	1.038e-19
ETH_00040290	177.716	1.43137	480.418	124.158	6.95604	2.64704e-12	4.91885e-11	0.36992	-1.43471	0.0454657	0.0743689
ETH_00020840	371.904	3.00363	7.78707	123.818	6.95208	1.637e-10	2.32286e-09	47.7592	5.57771	1.05786e-10	9.30832e-10
ETH_00022210	940.219	7.64037	112.381	123.059	6.94321	1.97619e-15	6.07095e-14	8.36638	3.0646	4.71687e-07	2.38842e-06
ETH_00016790	811.81	6.61248	185.76	122.769	6.93981	3.52185e-09	4.18948e-08	4.37021	2.1277	0.0157566	0.0296185
ETH_00039155	357.914	2.94279	291.307	121.624	6.92629	0.000528252	0.00202426	1.22865	0.297076	0.539724	0.618835
ETH_00038695	1466.59	12.0754	126.238	121.453	6.92426	3.3069e-16	1.15411e-14	11.6177	3.53825	4.03666e-09	2.82043e-08
ETH_00032450	1478.5	12.2963	9.13365	120.239	6.90976	4.06477e-07	3.39003e-06	161.874	7.33872	1.06417e-10	9.35491e-10
ETH_00030210	1043.69	8.72911	39.0358	119.565	6.90165	3.51956e-15	1.03924e-13	26.7368	4.74076	5.23459e-12	5.43022e-11
ETH_00002780	10163.6	85.0111	4495.82	119.556	6.90154	2.08057e-18	1.00974e-16	2.26067	1.17675	0.0100887	0.0200548
ETH_00035050	6407.2	53.6395	47.2349	119.449	6.90025	1.61666e-17	6.86064e-16	135.646	7.0837	1.99635e-24	9.77891e-23
ETH_00011915	24540.9	206.706	132.019	118.723	6.89146	1.69928e-05	9.945e-05	185.889	7.5383	4.11366e-08	2.46766e-07
ETH_00025415	760.982	6.42994	16.2124	118.35	6.88691	7.15183e-14	1.7082e-12	46.9384	5.5527	8.29442e-15	1.22741e-13
ETH_00016185	40.5315	0.342631	2.80261	118.295	6.88624	0.00148064	0.00490712	14.4621	3.8542	0.00918482	0.018507
ETH_00029855	509.986	4.31331	38.0446	118.235	6.88552	9.27475e-13	1.87634e-11	13.4049	3.74469	2.41523e-09	1.75099e-08
ETH_00021345	2231.74	18.9696	21.4427	117.648	6.87833	6.88166e-07	5.52713e-06	104.079	6.70154	5.01004e-09	3.46093e-08
ETH_00006835	120.666	1.02789	6.38885	117.391	6.87518	8.67433e-07	6.86423e-06	18.8869	4.23932	1.00351e-05	3.96383e-05
ETH_00006760	344.843	2.94279	748.721	117.182	6.87261	2.15552e-09	2.64341e-08	0.460576	-1.11849	0.116739	0.168001
ETH_00038140	1138.3	9.71536	46.6677	117.165	6.8724	0.00179302	0.00574019	24.3916	4.60831	0.00440166	0.00965036
ETH_00038265	160.098	1.37052	16.2702	116.815	6.86809	1.3981e-05	8.4144e-05	9.84001	3.29866	0.00302179	0.00691472
ETH_00032555	644.284	5.54294	1029.03	116.235	6.8609	9.1363e-13	1.85244e-11	0.626106	-0.675522	0.495368	0.576053
ETH_00034190	482.855	4.17242	1425.22	115.725	6.85456	4.67962e-15	1.33987e-13	0.338793	-1.56153	0.0171768	0.0317921
ETH_00040565	257.616	2.25752	3.97345	114.114	6.83434	7.50996e-10	9.73308e-09	64.8343	6.01869	1.09999e-11	1.10119e-10
ETH_00026250	326.349	2.86274	2.33705	113.999	6.83288	2.28308e-11	3.67135e-10	139.642	7.12558	2.64792e-15	4.21826e-14
ETH_00023585	463.615	4.09237	32.6907	113.288	6.82385	1.54771e-12	3.01737e-11	14.1819	3.82598	1.66281e-08	1.06662e-07
ETH_00023375	38.4575	0.342631	1367.53	112.242	6.81047	0.310384	0.41288	0.028122	-5.15216	0.286268	0.362936
ETH_00000575	6044.3	53.9277	599.045	112.082	6.8084	8.2591e-18	3.80586e-16	10.0899	3.33484	2.27956e-09	1.65984e-08
ETH_00005205	4957.54	44.3917	27.5398	111.677	6.80319	1.52419e-17	6.59084e-16	180.014	7.49196	2.62586e-26	1.69386e-24
ETH_00014225	2042.1	18.3644	1154.01	111.199	6.797	5.14042e-11	7.84301e-10	1.76956	0.823393	0.420112	0.502379
ETH_00035905	1347.19	12.1554	39.3244	110.83	6.79221	0.000167794	0.000747214	34.2583	5.09838	0.00021094	0.000635596
ETH_00034650	927.001	8.38648	178.056	110.535	6.78836	7.95557e-15	2.24726e-13	5.20624	2.38024	0.000104194	0.000336656
ETH_00015105	293.383	2.661	0	110.253	6.78467	3.95504e-07	3.31366e-06	Max	Max	2.96913e-13	3.56452e-12
ETH_00021130	1564.75	14.2721	116.808	109.637	6.7766	1.65218e-15	5.16251e-14	13.3959	3.74372	1.05034e-09	7.95134e-09
ETH_00004850	1543.41	14.0895	5731.13	109.543	6.77536	0.000151799	0.000685649	0.269303	-1.8927	0.151222	0.209973
ETH_00041020	483.998	4.435	359.745	109.131	6.76992	4.26046e-08	4.15304e-07	1.34539	0.428029	0.316544	0.395087
ETH_00029410	931.042	8.58822	88.1335	108.409	6.76034	9.08483e-15	2.53486e-13	10.564	3.40108	2.1615e-08	1.35798e-07
ETH_00005575	228.817	2.11663	3.27434	108.104	6.75628	1.55522e-07	1.39252e-06	69.882	6.12685	3.09175e-09	2.19708e-08
ETH_00000665	1366.2	12.719	51.9626	107.414	6.74704	1.60385e-13	3.67529e-12	26.292	4.71655	2.37642e-11	2.26755e-10
ETH_00011455	1985.55	18.547	73.9803	107.055	6.74221	3.0791e-16	1.08053e-14	26.8389	4.74625	8.67414e-13	9.83356e-12
ETH_00019360	224.798	2.11663	53.7133	106.206	6.73072	5.88464e-10	7.75888e-09	4.18515	2.06528	0.00398679	0.00885309
ETH_00015765	975.507	9.21263	1537.5	105.888	6.7264	9.05326e-09	1.00245e-07	0.634476	-0.656363	0.256649	0.330601
ETH_00012990	107.93	1.02789	5.09892	105.001	6.71426	2.30559e-06	1.6669e-05	21.1672	4.40376	1.65257e-05	6.26036e-05
ETH_00008010	5692.77	54.3312	1042.15	104.779	6.71121	4.75504e-17	1.90285e-15	5.46252	2.44957	7.78494e-05	0.000257158
ETH_00009885	7408.47	71.1426	46.033	104.136	6.70232	1.49448e-17	6.52423e-16	160.938	7.33036	4.95489e-26	2.98597e-24
ETH_00009590	536.5	5.18111	20.0869	103.549	6.69417	9.07535e-13	1.84829e-11	26.709	4.73925	1.87617e-10	1.57523e-09
ETH_00027460	2876.7	27.8204	39.4339	103.402	6.69213	0.000232152	0.000990719	72.9499	6.18883	5.56451e-05	0.000189624
ETH_00021840	1061.88	10.3014	7.61018	103.081	6.68763	1.78489e-14	4.6797e-13	139.534	7.12447	1.69789e-21	5.57443e-20
ETH_00005785	69.8425	0.685262	0.467101	101.921	6.6713	7.44752e-05	0.0003693	149.523	7.22422	9.44376e-07	4.51016e-06
ETH_00042105	700.046	6.89426	429.762	101.54	6.66591	2.53639e-14	6.45915e-13	1.62891	0.70391	0.236217	0.308094
ETH_00009205	8176.62	80.5986	13627	101.449	6.66461	8.14175e-11	1.20593e-09	0.600031	-0.736891	0.426309	0.508462
ETH_00009270	5146.67	50.9209	153.743	101.072	6.65924	1.09908e-14	3.02962e-13	33.4758	5.06505	2.07983e-13	2.5641e-12
ETH_00024860	2929.26	29.1077	512.972	100.635	6.65299	4.80536e-09	5.61384e-08	5.71036	2.51358	0.00108184	0.00277349
ETH_00028890	341.644	3.40711	25.4224	100.274	6.6478	2.13212e-11	3.46763e-10	13.4387	3.74832	5.42418e-07	2.70177e-06
ETH_00022620	5549.19	55.4967	10.1225	99.9913	6.64373	2.25235e-15	6.8304e-14	548.202	9.09856	9.4564e-31	1.20306e-28
ETH_00007120	2906.45	29.0852	749.969	99.9288	6.64283	1.14395e-15	3.6241e-14	3.87543	1.95436	0.00174848	0.00426193
ETH_00032185	10313.8	103.212	603.85	99.9282	6.64282	1.28321e-06	9.82212e-06	17.0801	4.09425	7.10968e-05	0.000236903
ETH_00022150	2071.72	20.8012	114.457	99.596	6.63802	3.64212e-15	1.06509e-13	18.1005	4.17796	7.16304e-12	7.26616e-11
ETH_00014110	346.171	3.48716	365.583	99.2702	6.63329	1.06769e-12	2.12699e-11	0.9469	-0.0787165	0.992518	0.998404
ETH_00038715	229.996	2.31837	0.700652	99.2059	6.63235	7.4667e-07	5.97074e-06	328.26	8.35869	1.2884e-10	1.11337e-09
ETH_00029085	1733.89	17.5383	3.11451	98.8635	6.62737	1.70969e-15	5.32395e-14	556.715	9.12079	3.35952e-29	3.27374e-27
ETH_00021000	12194.8	125.048	284.328	97.5212	6.60764	4.64295e-17	1.86618e-15	42.8899	5.42257	2.11762e-17	4.34919e-16
ETH_00042625	363.86	3.74974	85.347	97.0361	6.60045	1.51335e-11	2.51508e-10	4.2633	2.09197	0.00181717	0.00441519
ETH_00039900	52.5979	0.544369	5.25254	96.6217	6.59427	0.000265838	0.00111826	10.0138	3.32392	0.00665783	0.0139524
ETH_00017870	863.682	8.99169	180.903	96.0533	6.58576	1.72813e-14	4.57028e-13	4.77428	2.25528	0.000113961	0.00036525
ETH_00000855	584.424	6.08731	4215.05	96.0068	6.58507	1.33686e-05	8.11004e-05	0.138652	-2.85046	0.00965175	0.0192993
ETH_00008500	1596.45	16.7313	13610.2	95.4172	6.57618	0.00510711	0.0137212	0.117299	-3.09174	0.0931517	0.138003
ETH_00039885	364.283	3.82979	39.3085	95.1183	6.57165	3.25879e-11	5.10879e-10	9.26728	3.21215	3.52325e-06	1.52519e-05
ETH_00025160	192.305	2.05579	6.34037	93.5432	6.54756	3.01911e-08	3.04379e-07	30.3302	4.92269	9.43432e-09	6.27129e-08
ETH_00005615	611.13	6.55163	14.0115	93.2791	6.54348	4.75572e-13	1.00211e-11	43.6164	5.4468	1.61223e-13	2.00925e-12
ETH_00015420	355.142	3.81058	153.835	93.1988	6.54224	5.0509e-12	9.03615e-11	2.30859	1.20701	0.0421421	0.069566
ETH_00036935	303.617	3.28542	5.4923	92.4135	6.53003	4.25028e-10	5.70287e-09	55.2805	5.7887	5.72886e-12	5.89622e-11
ETH_00031085	131.29	1.43137	254.285	91.723	6.51921	2.13435e-06	1.55666e-05	0.51631	-0.953692	0.190307	0.255005
ETH_00000860	6389.55	70.2523	58.5609	90.9514	6.50702	3.56047e-16	1.23052e-14	109.109	6.76963	6.19631e-24	2.85217e-22
ETH_00011515	2321.38	25.5597	123.016	90.822	6.50497	0.00887076	0.0218041	18.8706	4.23807	0.0198931	0.0361981
ETH_00042810	334.961	3.68889	1128.85	90.8026	6.50466	5.48605e-13	1.1428e-11	0.296728	-1.75279	0.00825808	0.0169113
ETH_00037475	124.2	1.37052	22.3187	90.6219	6.50179	4.71737e-07	3.90929e-06	5.56481	2.47633	0.00498706	0.0107765
ETH_00017840	2181.96	24.1315	645.795	90.4196	6.49856	3.04142e-16	1.07143e-14	3.37873	1.75648	0.000955213	0.00247728
ETH_00006675	18271.8	202.758	98.9111	90.1163	6.49372	5.02842e-13	1.0547e-11	184.729	7.52927	6.27547e-21	1.96667e-19
ETH_00028275	92.4335	1.02789	59.776	89.9252	6.49065	0.000340723	0.00139344	1.54633	0.628849	0.693224	0.757477
ETH_00010470	1393.22	15.5817	4033.65	89.4134	6.48242	4.68308e-06	3.21025e-05	0.345398	-1.53367	0.0566345	0.0898151
ETH_00036600	411.89	4.63674	37.5624	88.8319	6.47301	0.00117009	0.00402258	10.9655	3.4549	0.0226401	0.0404493
ETH_00018640	5295.49	59.7524	74.2522	88.6238	6.46962	1.68268e-16	6.19063e-15	71.3176	6.15619	5.92747e-21	1.86583e-19
ETH_00005050	1096.08	12.418	24.9867	88.2654	6.46378	4.7164e-14	1.16619e-12	43.8666	5.45505	1.28292e-15	2.14444e-14
ETH_00036980	304.67	3.48716	13.6697	87.3691	6.44905	3.96346e-10	5.34151e-09	22.288	4.4782	1.5616e-08	1.00805e-07
ETH_00009615	6600.65	75.5935	111.24	87.3177	6.4482	4.09984e-16	1.39578e-14	59.3368	5.89085	1.07038e-18	2.66431e-17
ETH_00020280	538.747	6.209	81.4558	86.7687	6.4391	1.77111e-12	3.39488e-11	6.61398	2.72552	5.30733e-05	0.000181739
ETH_00028630	15468.1	178.29	89.016	86.7577	6.43892	2.16844e-15	6.61702e-14	173.767	7.44101	1.56056e-24	7.72687e-23
ETH_00036845	440.996	5.12026	48.1598	86.1276	6.4284	1.54785e-07	1.38759e-06	9.15694	3.19487	0.00042613	0.00119992
ETH_00005775	1171.36	13.6284	20.3456	85.95	6.42543	1.62418e-14	4.34576e-13	57.5735	5.84733	1.25488e-17	2.65467e-16
ETH_00020600	2034.8	23.6864	218.896	85.9059	6.42469	1.87707e-15	5.80554e-14	9.29577	3.21657	1.76111e-07	9.61367e-07
ETH_00009605	906.089	10.5832	18.4066	85.6161	6.41981	1.89496e-13	4.28788e-12	49.2263	5.62136	4.52124e-15	6.98391e-14
ETH_00028580	3964.24	46.3577	435.821	85.5141	6.41809	2.46178e-15	7.41297e-14	9.09602	3.18524	5.28413e-09	3.63656e-08
ETH_00032015	1019.48	11.9953	466.824	84.9899	6.40922	2.187e-13	4.86688e-12	2.18386	1.12688	0.0943903	0.139522
ETH_00031380	1731.03	20.4619	334.198	84.5981	6.40255	1.28386e-13	2.97708e-12	5.17967	2.37286	4.54227e-05	0.000157603
ETH_00008840	773.529	9.25104	17.3676	83.6154	6.3857	3.17958e-12	5.83712e-11	44.5385	5.47698	1.37347e-15	2.28745e-14
ETH_00038205	131.455	1.57226	1382.56	83.609	6.38559	3.94745e-11	6.13569e-10	0.0950811	-3.3947	1.64633e-08	1.05827e-07
ETH_00031075	113.706	1.37052	35.8693	82.9654	6.37444	1.28706e-05	7.84967e-05	3.17001	1.66449	0.174127	0.236577
ETH_00020250	18157.2	221.388	113.133	82.0153	6.35782	1.78403e-16	6.53716e-15	160.495	7.32638	5.78085e-28	4.52586e-26
ETH_00027170	1676.35	20.4811	2246.16	81.8486	6.35489	1.05917e-15	3.37897e-14	0.746315	-0.422143	0.645978	0.717405
ETH_00009745	212.075	2.60016	2.29477	81.5624	6.34983	2.73661e-08	2.7867e-07	92.4166	6.53008	2.28658e-11	2.19091e-10
ETH_00012705	616.628	7.57953	5233.9	81.3545	6.34615	5.0923e-06	3.45317e-05	0.117814	-3.08541	0.00421801	0.00930787
ETH_00017865	785.502	9.757	265.455	80.5065	6.33103	2.07278e-13	4.6467e-12	2.95908	1.56515	0.0114326	0.0223862
ETH_00021450	14801	183.977	3088.94	80.4502	6.33002	5.32826e-16	1.76782e-14	4.79161	2.26051	2.50267e-05	9.19554e-05
ETH_00008445	1032.57	12.8407	117.236	80.4139	6.32937	5.73982e-14	1.39275e-12	8.80759	3.13875	4.63408e-08	2.7528e-07
ETH_00036775	962.665	11.9953	808.508	80.2533	6.32649	1.2961e-05	7.89953e-05	1.19067	0.251772	0.949322	0.967812
ETH_00009600	557.232	6.95511	13.0179	80.1184	6.32406	3.54147e-12	6.47543e-11	42.805	5.41971	2.03697e-13	2.51804e-12
ETH_00043845	329.298	4.11157	7.03948	80.0904	6.32356	6.10362e-10	8.01286e-09	46.7787	5.54778	3.80398e-12	4.04228e-11
ETH_00040165	370.537	4.63674	21.5588	79.9133	6.32036	7.63458e-11	1.14193e-09	17.1873	4.10327	1.28086e-07	7.12797e-07
ETH_00033660	678.422	8.52737	66.9086	79.5582	6.31394	3.49712e-11	5.45431e-10	10.1395	3.34192	2.26123e-06	1.01384e-05
ETH_00004065	475.436	6.00726	76.125	79.1435	6.3064	0.00878467	0.0216391	6.24546	2.64281	0.128695	0.182738
ETH_00001210	783.487	9.95874	588.37	78.6733	6.2978	3.37316e-05	0.000181895	1.33162	0.413186	0.709122	0.771444
ETH_00008160	943.766	12.0145	80.0339	78.5521	6.29558	1.29442e-13	2.98994e-12	11.7921	3.55975	5.51447e-08	3.23591e-07
ETH_00028595	723.476	9.21263	20.3972	78.5308	6.29519	5.02661e-13	1.0547e-11	35.4693	5.1485	5.11374e-13	5.99767e-12
ETH_00017635	14742.4	187.958	1906.84	78.435	6.29343	1.65448e-06	1.23733e-05	7.73133	2.95072	0.00147513	0.00366781
ETH_00013920	3102.34	39.5916	82.8372	78.3586	6.29202	2.62642e-06	1.87801e-05	37.451	5.22693	7.39059e-07	3.60286e-06
ETH_00005780	1669.84	21.3905	99.0873	78.0645	6.2866	3.81745e-15	1.11279e-13	16.8522	4.07487	4.62269e-11	4.23438e-10
ETH_00013190	1320.13	16.9523	232.77	77.8736	6.28306	5.7548e-14	1.39275e-12	5.67142	2.50371	1.86906e-06	8.5008e-06
ETH_00009710	2057.52	26.6901	524.747	77.0892	6.26846	9.87439e-15	2.73842e-13	3.92097	1.97121	0.000175457	0.000539505
ETH_00011585	41.8711	0.544369	53.6668	76.9168	6.26523	3.89742e-05	0.000207106	0.780205	-0.358075	0.705454	0.768233
ETH_00011105	733.678	9.55527	368.223	76.7826	6.26271	1.79063e-05	0.000103995	1.99248	0.994565	0.550324	0.628549
ETH_00028220	15597.8	204.234	856.821	76.3719	6.25497	2.6976e-13	5.90237e-12	18.2042	4.1862	1.13155e-10	9.89975e-10
ETH_00030790	2068.72	27.1544	11.2104	76.1835	6.25141	1.75764e-14	4.62153e-13	184.535	7.52775	7.2104e-24	3.28593e-22
ETH_00038085	3112.18	41.1062	36.2507	75.7107	6.24243	1.47086e-09	1.82672e-08	85.8517	6.42378	5.50853e-13	6.41961e-12
ETH_00013720	77.3715	1.02789	3.93117	75.2719	6.23404	4.95602e-05	0.000257656	19.6816	4.29877	0.000118356	0.000377883
ETH_00039330	77.2767	1.02789	11.5805	75.1797	6.23227	0.00121883	0.00415878	6.673	2.73833	0.0179746	0.033095
ETH_00023005	1597.8	21.288	382.042	75.0564	6.2299	2.05706e-14	5.30187e-13	4.18227	2.06429	0.000116271	0.000371741
ETH_00043290	1520.59	20.2793	25.3409	74.9824	6.22848	3.29058e-14	8.24816e-13	60.0053	5.90702	1.98025e-17	4.10386e-16
ETH_00022545	3736.19	49.8897	4463.7	74.8889	6.22668	1.69145e-08	1.79243e-07	0.837016	-0.256673	0.595043	0.670843
ETH_00008290	1174.88	15.7835	1261.01	74.4374	6.21796	1.24384e-14	3.38769e-13	0.931697	-0.102067	0.976591	0.986717
ETH_00013985	3467.92	46.71	132.133	74.2435	6.21419	2.25334e-15	6.8304e-14	26.2456	4.71401	2.12061e-15	3.42589e-14
ETH_00024005	437.869	5.92722	75.8909	73.8743	6.207	7.76227e-12	1.34134e-10	5.76972	2.5285	0.000274997	0.000809959
ETH_00016765	770.757	10.4423	89.2503	73.8113	6.20577	8.1954e-13	1.68412e-11	8.63591	3.11035	6.69012e-06	2.73334e-05
ETH_00040890	145.532	1.97574	28.2312	73.6593	6.2028	7.62026e-08	7.19744e-07	5.15499	2.36597	0.00481173	0.0104395
ETH_00029525	4086.08	55.6217	96.5707	73.4619	6.19893	2.04975e-15	6.2758e-14	42.3118	5.40299	1.99051e-17	4.11581e-16
ETH_00006180	990.296	13.5484	306.411	73.0933	6.19167	4.34305e-14	1.07679e-12	3.23192	1.69239	0.000873091	0.00228305
ETH_00000285	394.256	5.40205	3.61615	72.9826	6.18948	3.42185e-08	3.41586e-07	109.027	6.76854	2.37967e-12	2.5807e-11
ETH_00017345	11722.2	161.191	939.057	72.7228	6.18434	6.83037e-16	2.2337e-14	12.483	3.64189	3.50612e-10	2.8172e-09
ETH_00030840	24.9146	0.342631	17.8735	72.7156	6.18419	0.00602149	0.0157196	1.39394	0.47917	0.814491	0.862912
ETH_00015525	49.7014	0.685262	23.7907	72.529	6.18049	0.000178987	0.000789689	2.08911	1.06289	0.389138	0.471308
ETH_00006050	1209.48	16.7121	574.552	72.3716	6.17735	1.58536e-14	4.25489e-13	2.10509	1.07388	0.0146656	0.0278765
ETH_00026080	1669.37	23.1004	19.9425	72.2659	6.17524	1.25089e-05	7.6547e-05	83.7093	6.38732	1.15056e-07	6.46176e-07
ETH_00025665	3449.63	48.0613	428.877	71.7756	6.16542	2.54992e-15	7.6531e-14	8.04341	3.00781	3.64092e-07	1.88636e-06
ETH_00020605	2187.55	30.5423	16.9347	71.6237	6.16237	5.84146e-15	1.66555e-13	129.176	7.01319	1.85572e-22	6.82401e-21
ETH_00024895	6034.97	84.3483	288.6	71.5482	6.16084	1.14939e-05	7.09065e-05	20.9112	4.3862	0.000103158	0.000333662
ETH_00037910	77.8313	1.08874	46.3399	71.4876	6.15962	0.00235287	0.00719665	1.67958	0.748096	0.636865	0.708401
ETH_00040750	97.8329	1.37052	1.05175	71.3835	6.15752	1.88582e-05	0.000108763	93.0192	6.53946	1.02374e-07	5.78499e-07
ETH_00026790	646.152	9.07174	567.361	71.227	6.15435	6.28283e-06	4.17209e-05	1.13887	0.187609	0.943968	0.963855
ETH_00028735	914.551	12.9624	20.9489	70.5543	6.14066	3.91247e-08	3.85918e-07	43.6563	5.44812	6.37618e-09	4.33922e-08
ETH_00004740	437.191	6.22821	6.61931	70.1954	6.1333	1.60594e-10	2.28234e-09	66.0478	6.04544	5.06032e-14	6.67904e-13
ETH_00002090	22238.8	317.546	1473.2	70.0333	6.12997	5.04099e-07	4.1436e-06	15.0956	3.91605	3.27969e-05	0.000117397
ETH_00040220	2319.23	33.1616	8330.98	69.9371	6.12799	1.07999e-08	1.18435e-07	0.278386	-1.84484	0.0400597	0.0667055
ETH_00040215	1583.2	22.6777	6540.2	69.813	6.12542	1.08733e-07	1.00312e-06	0.242072	-2.04649	0.0301146	0.0519589
ETH_00034665	1430.39	20.5003	224.093	69.7744	6.12463	1.34534e-13	3.0919e-12	6.38302	2.67424	4.88473e-06	2.05437e-05
ETH_00034655	694.263	10.0388	167.515	69.1581	6.11183	2.7972e-12	5.16632e-11	4.14449	2.0512	0.00104602	0.00269392
ETH_00000395	606.879	8.78995	64.3531	69.0423	6.10941	3.28385e-12	6.01644e-11	9.43045	3.23733	2.79066e-06	1.2349e-05
ETH_00042855	37.5508	0.544369	3.42179	68.9804	6.10811	0.00270833	0.00809395	10.974	3.45602	0.0206703	0.0374708
ETH_00039455	544.956	7.90295	147.467	68.956	6.1076	6.74162e-05	0.000338528	3.69544	1.88575	0.124237	0.177095
ETH_00003425	2064.14	30.0363	700.448	68.7216	6.10269	1.6798e-14	4.48142e-13	2.94689	1.55919	0.0108914	0.0214364
ETH_00029990	2483.11	36.1428	267.077	68.7028	6.1023	2.17034e-14	5.57809e-13	9.29737	3.21682	2.96896e-08	1.82399e-07
ETH_00009265	5536.4	80.9412	191.762	68.4002	6.09593	1.41494e-08	1.52419e-07	28.8712	4.85156	5.26882e-08	3.10369e-07
ETH_00013725	351.203	5.13947	4.35133	68.3345	6.09454	0.00103266	0.00360444	80.7116	6.3347	2.50058e-05	9.1952e-05
ETH_00009400	748.59	10.9866	20.3972	68.1364	6.09035	4.1245e-08	4.0421e-07	36.7006	5.19773	1.70031e-08	1.08687e-07
ETH_00008850	770.032	11.3068	2.72268	68.1033	6.08965	1.34459e-11	2.25102e-10	282.821	8.14375	1.26587e-22	4.75219e-21
ETH_00000135	7213.95	106.257	11560.3	67.8912	6.08515	6.61624e-16	2.17146e-14	0.624026	-0.680322	0.343659	0.423676
ETH_00031375	3011.5	44.651	824.456	67.4453	6.07565	2.1593e-13	4.81699e-12	3.65271	1.86897	0.0013251	0.0033355
ETH_00020615	4902.41	72.7757	14430.3	67.3633	6.07389	0.00144406	0.00480161	0.339729	-1.55754	0.34545	0.425469
ETH_00029000	9724.34	144.543	758.116	67.2767	6.07203	9.41846e-09	1.04036e-07	12.827	3.68111	1.51536e-06	7.01047e-06
ETH_00006745	211.274	3.14453	102.606	67.1878	6.07013	4.73581e-09	5.53968e-08	2.05909	1.042	0.178943	0.242066
ETH_00007300	5127.36	76.487	36.2867	67.0357	6.06686	2.96343e-15	8.80726e-14	141.301	7.14263	1.41418e-25	7.99622e-24
ETH_00007420	9492	141.936	47.5767	66.8752	6.0634	2.75375e-15	8.21086e-14	199.51	7.64031	3.68317e-27	2.61534e-25
ETH_00016115	2313.16	34.7147	8022.9	66.6333	6.05817	0.00133192	0.00449226	0.288319	-1.79426	0.205627	0.272819
ETH_00017000	1474.4	22.1558	84.8093	66.5467	6.05629	7.23985e-14	1.72471e-12	17.3848	4.11976	6.01998e-11	5.45971e-10
ETH_00000580	4668.38	71.1777	9.06616	65.5876	6.03535	1.58556e-14	4.25489e-13	514.923	9.00821	5.88128e-32	9.45132e-30
ETH_00039560	112.139	1.71316	32.9445	65.4576	6.03249	0.00011925	0.000555974	3.40388	1.76718	0.11761	0.169069
ETH_00039485	299.153	4.63674	6.77451	64.5179	6.01163	1.16641e-09	1.47605e-08	44.1585	5.46462	1.12453e-10	9.84769e-10
ETH_00030055	601.553	9.33432	54.3743	64.4453	6.01	2.02669e-12	3.82847e-11	11.0632	3.46769	1.25212e-07	6.98078e-07
ETH_00003635	3311.32	51.4844	81.0681	64.3169	6.00713	1.41131e-14	3.80969e-13	40.8461	5.35213	4.29833e-18	9.74572e-17
ETH_00027510	167.026	2.60016	85.757	64.2369	6.00533	2.88113e-08	2.92733e-07	1.94766	0.961745	0.204676	0.271754
ETH_00043570	34.5288	0.544369	9.34974	63.429	5.98707	0.00241108	0.00734515	3.69302	1.8848	0.189657	0.254319
ETH_00042055	389.146	6.22821	23.8019	62.4812	5.96535	3.44009e-10	4.65324e-09	16.3493	4.03116	1.60104e-08	1.03133e-07
ETH_00023970	514.447	8.24559	7.74941	62.3906	5.96326	2.01892e-11	3.31228e-10	66.3853	6.05279	5.50012e-15	8.42493e-14
ETH_00022275	484.828	7.78126	43.3907	62.3071	5.96133	4.07604e-11	6.31405e-10	11.1736	3.48202	3.4175e-07	1.78271e-06
ETH_00012415	1595.55	25.6622	178.945	62.1752	5.95827	2.79017e-05	0.000153266	8.91642	3.15647	0.00300586	0.00688342
ETH_00025640	4159.35	67.1302	18446.9	61.9594	5.95325	1.92993e-12	3.66084e-11	0.225477	-2.14895	0.00201877	0.00484208
ETH_00038955	427.566	6.91347	19.8455	61.8454	5.9506	5.93075e-08	5.69602e-07	21.5447	4.42926	1.38779e-07	7.69036e-07
ETH_00043085	647.845	10.5031	622.562	61.6813	5.94676	0.000154672	0.000697031	1.04061	0.057433	0.719106	0.780729
ETH_00023100	47044	766.115	13685.3	61.4058	5.9403	0.00287109	0.00851342	3.43756	1.78138	0.127992	0.181853
ETH_00013010	564.474	9.21263	546.24	61.2718	5.93715	2.73586e-12	5.07357e-11	1.03338	0.0473731	0.914265	0.940868
ETH_00006340	146.705	2.39842	18.653	61.1675	5.93469	1.02856e-06	8.0142e-06	7.86497	2.97544	0.000473519	0.001324
ETH_00034165	41.7927	0.685262	5.95786	60.9879	5.93045	0.00204047	0.00638451	7.01472	2.81039	0.038934	0.0650913
ETH_00034015	219.707	3.60885	20.2405	60.88	5.9279	1.56785e-05	9.25295e-05	10.8548	3.44026	0.00168675	0.00412676
ETH_00008815	727.955	11.9729	0.700652	60.8003	5.92601	2.20478e-11	3.55413e-10	1038.97	10.0209	4.68344e-25	2.42375e-23
ETH_00025920	3208.86	52.9734	92.876	60.5748	5.92065	3.57467e-08	3.55674e-07	34.5499	5.11061	1.01678e-09	7.70361e-09
ETH_00017860	62.0569	1.02789	54.6775	60.3729	5.91583	2.54173e-05	0.000141839	1.13496	0.182645	0.979664	0.98884
ETH_00010225	387.536	6.42994	1171.03	60.2705	5.91338	0.000195345	0.000849258	0.330936	-1.59538	0.156909	0.216556
ETH_00023035	1413.4	23.4847	1659.17	60.1837	5.9113	4.12667e-14	1.02593e-12	0.851871	-0.231294	0.731858	0.791571
ETH_00032135	5013.62	83.7174	100.082	59.8875	5.90418	2.04627e-14	5.28899e-13	50.0952	5.6466	5.2466e-18	1.17217e-16
ETH_00002350	257.044	4.29411	8.08036	59.8597	5.90351	4.084e-09	4.81427e-08	31.811	4.99145	2.29716e-10	1.90425e-09
ETH_00042785	163.982	2.74105	84.0091	59.8247	5.90267	0.000308327	0.00127376	1.95196	0.964924	0.5347	0.613766
ETH_00002195	512.479	8.58822	40.8873	59.6724	5.89899	1.47056e-10	2.11966e-09	12.534	3.64777	1.57181e-06	7.22419e-06
ETH_00003230	8354.38	141.26	226.496	59.1417	5.8861	0.0193226	0.0418907	36.8854	5.20498	0.00926278	0.0186317
ETH_00039895	452.408	7.65957	16.1103	59.0644	5.88422	1.55555e-10	2.23158e-09	28.0819	4.81157	5.89911e-11	5.36069e-10
ETH_00034160	197.538	3.34626	2.2195	59.0323	5.88343	0.000185804	0.000817002	89.0008	6.47575	3.31363e-06	1.43989e-05
ETH_00028895	1072.59	18.2652	90.795	58.7233	5.87586	4.51662e-13	9.56141e-12	11.8133	3.56234	1.49124e-08	9.66717e-08
ETH_00004400	363.679	6.209	356.583	58.5729	5.87216	0.00371788	0.0105315	1.0199	0.0284275	0.71934	0.780891
ETH_00017630	741.952	12.6998	15.1823	58.4224	5.86845	8.51808e-11	1.25759e-09	48.8697	5.61087	1.10647e-13	1.4116e-12
ETH_00025230	131.548	2.25752	1.98129	58.2707	5.8647	2.32501e-06	1.6796e-05	66.3948	6.053	1.97637e-09	1.4506e-08
ETH_00008285	1403.2	24.2308	1520.35	57.9099	5.85574	1.87637e-05	0.000108354	0.922949	-0.115677	0.793993	0.845007
ETH_00004140	7990.4	138.01	509.934	57.8971	5.85542	9.79766e-06	6.17397e-05	15.6695	3.96988	0.000168516	0.000520259
ETH_00019890	1741.99	30.0939	9693.55	57.8852	5.85512	0.000420916	0.00166434	0.179706	-2.47629	0.0593675	0.0937435
ETH_00042775	485.424	8.40568	126.186	57.7495	5.85174	3.41815e-11	5.34943e-10	3.84688	1.94369	0.00149154	0.00370358
ETH_00034860	443.603	7.72042	15.2405	57.4584	5.84445	3.10299e-10	4.23195e-09	29.1068	4.86329	4.30088e-11	3.95543e-10
ETH_00005460	6526.14	113.879	5820.21	57.3078	5.84066	2.56233e-12	4.78092e-11	1.12129	0.165159	0.488902	0.570053
ETH_00004235	297.108	5.20031	92.4105	57.1328	5.83625	1.80699e-06	1.33752e-05	3.21509	1.68486	0.0626934	0.0983679
ETH_00035215	1457.79	25.5629	864.953	57.0274	5.83358	2.77041e-13	6.04719e-12	1.68539	0.753086	0.0871515	0.130442
ETH_00024585	650.249	11.4093	117.804	56.9928	5.83271	1.94772e-11	3.20775e-10	5.51974	2.4646	2.33631e-05	8.66774e-05
ETH_00005635	35993.7	633.299	24.3221	56.8352	5.82871	3.26261e-15	9.66496e-14	1479.87	10.5313	4.02489e-42	1.21782e-38
ETH_00012985	1252.55	22.0533	401.589	56.7963	5.82773	3.17169e-13	6.85746e-12	3.11898	1.64107	0.0031449	0.00716955
ETH_00005700	1923.11	33.9045	139.748	56.7213	5.82582	2.80412e-13	6.10616e-12	13.7613	3.78254	9.71965e-11	8.61878e-10
ETH_00035940	667.562	11.8128	11.4754	56.5118	5.82048	1.53664e-11	2.54914e-10	58.1735	5.86229	9.15235e-16	1.56702e-14
ETH_00030505	327.867	5.80553	673.787	56.475	5.81954	5.30443e-12	9.41589e-11	0.486604	-1.03918	0.1072	0.15594
ETH_00032575	1993.01	35.781	285.366	55.7003	5.79961	2.14166e-13	4.78935e-12	6.98404	2.80406	1.1862e-05	4.61775e-05
ETH_00037835	447.617	8.06305	7.50349	55.5145	5.79479	2.92402e-10	4.01184e-09	59.6544	5.89856	7.95853e-14	1.02676e-12
ETH_00041100	75.9552	1.37052	19.615	55.4205	5.79235	3.54337e-05	0.000190175	3.87229	1.95319	0.0198506	0.036135
ETH_00036045	818.296	14.778	29.8618	55.3725	5.7911	2.44277e-07	2.11059e-06	27.4028	4.77625	1.56147e-07	8.5956e-07
ETH_00031865	1760.02	31.8328	184.047	55.2896	5.78894	3.63612e-13	7.80611e-12	9.56286	3.25744	5.18363e-08	3.05744e-07
ETH_00013980	1306.24	23.6448	73.7088	55.2443	5.78775	1.4362e-12	2.812e-11	17.7216	4.14744	1.4141e-12	1.56817e-11
ETH_00043260	1900.61	34.5097	71.9726	55.0747	5.78332	2.57146e-13	5.65349e-12	26.4075	4.72287	2.19474e-13	2.69128e-12
ETH_00025530	882.965	16.1261	16283.8	54.7538	5.77489	8.83996e-14	2.07345e-12	0.0542235	-4.20494	6.23607e-12	6.38239e-11
ETH_00027740	4742.21	86.6602	1369.62	54.7218	5.77404	7.57325e-14	1.79944e-12	3.46242	1.79178	0.000498681	0.00138594
ETH_00042885	211.798	3.89063	88.5452	54.4378	5.76654	1.24733e-08	1.35645e-07	2.39197	1.2582	0.126495	0.179893
ETH_00024610	2569.43	47.4337	10.6587	54.1689	5.75939	2.38705e-05	0.000134358	241.063	7.91327	8.32007e-10	6.39361e-09
ETH_00023960	442.674	8.32563	33.7941	53.17	5.73254	2.09977e-10	2.9429e-09	13.0991	3.7114	2.79362e-07	1.47831e-06
ETH_00034275	28.9404	0.544369	93.0808	53.1632	5.73236	0.0439625	0.0830808	0.310917	-1.6854	0.315798	0.39421
ETH_00029195	235.237	4.435	329.253	53.0411	5.72904	2.56249e-05	0.000142703	0.714459	-0.485077	0.712457	0.774788
ETH_00017855	187.759	3.548	87.4206	52.9198	5.72574	2.99845e-08	3.03302e-07	2.14777	1.10284	0.172096	0.2342
ETH_00021935	1688.68	32.0345	104.553	52.7145	5.72013	3.57433e-13	7.69155e-12	16.1515	4.0136	4.46572e-11	4.10291e-10
ETH_00041500	672.368	12.7606	81.259	52.6908	5.71948	1.4866e-11	2.47513e-10	8.27439	3.04865	5.40461e-07	2.69495e-06
ETH_00000970	28.5143	0.544369	38.2033	52.3805	5.71096	0.0827767	0.13994	0.746384	-0.42201	0.541439	0.620336
ETH_00033455	206.768	3.97068	112.795	52.0738	5.70249	1.37417e-05	8.29779e-05	1.83313	0.874308	0.440769	0.522308
ETH_00037915	88.6031	1.71316	0.700652	51.7192	5.69263	0.000108032	0.000510224	126.458	6.98251	2.40967e-07	1.29155e-06
ETH_00004180	7018.12	136.102	169.146	51.5652	5.68833	5.46151e-09	6.28383e-08	41.4915	5.37474	4.23576e-11	3.90337e-10
ETH_00022035	2458.55	47.7763	756.197	51.4596	5.68537	1.25677e-13	2.92519e-12	3.25121	1.70098	0.00160158	0.00394441
ETH_00001220	331.965	6.47158	4340.96	51.2957	5.68077	1.64051e-13	3.74201e-12	0.0764726	-3.70891	4.03602e-09	2.82043e-08
ETH_00032525	548.817	10.7048	30.431	51.268	5.67999	6.05472e-11	9.1614e-10	18.0348	4.17271	1.31441e-09	9.79655e-09
ETH_00010160	1479.46	28.8675	87.0242	51.25	5.67948	8.43979e-13	1.72656e-11	17.0006	4.08751	9.11329e-11	8.11251e-10
ETH_00029875	989.842	19.3731	1403.62	51.0936	5.67507	2.21223e-13	4.91105e-12	0.705206	-0.503882	0.370447	0.451958
ETH_00021775	97.7169	1.91489	6.02692	51.0299	5.67327	2.1377e-05	0.00012175	16.2134	4.01911	7.14162e-05	0.000237794
ETH_00040325	52.0156	1.02789	10.4205	50.6041	5.66118	0.000638938	0.00238628	4.99165	2.31952	0.0329495	0.056152
ETH_00006695	6020.48	119.406	3794.83	50.4204	5.65594	6.17936e-14	1.4837e-12	1.5865	0.665844	0.219722	0.288925
ETH_00034660	741.023	14.7972	190.025	50.0785	5.64612	6.65972e-12	1.15961e-10	3.89961	1.96333	0.00107146	0.00274918
ETH_00009540	2397.39	48.119	131.075	49.8222	5.63872	5.9079e-13	1.22508e-11	18.2902	4.193	8.46132e-11	7.56153e-10
ETH_00015665	674.893	13.7277	183.543	49.1629	5.6195	2.09494e-11	3.41574e-10	3.67704	1.87854	0.00031813	0.00092305
ETH_00041185	671.702	13.7085	324.984	48.999	5.61468	4.01282e-12	7.26448e-11	2.06687	1.04745	0.0504038	0.0813996
ETH_00001265	898.808	18.3452	620.044	48.9941	5.61454	3.74883e-09	4.43636e-08	1.44959	0.535643	0.59523	0.670966
ETH_00023980	383.544	7.84211	4.32142	48.9082	5.61201	8.19922e-10	1.05663e-08	88.754	6.47174	1.20427e-15	2.03151e-14
ETH_00037365	1045.61	21.3873	91.2143	48.8893	5.61145	2.5915e-05	0.000144176	11.4632	3.51894	0.000575563	0.00157566
ETH_00022685	4914.19	100.583	871.646	48.857	5.61049	4.48047e-13	9.50693e-12	5.63783	2.49514	7.01379e-07	3.4338e-06
ETH_00033015	1135.38	23.2637	1292.76	48.8049	5.60895	2.45224e-08	2.51114e-07	0.878263	-0.187275	0.8567	0.897047
ETH_00020275	1702.76	34.9965	165.832	48.6551	5.60452	8.31121e-13	1.70408e-11	10.268	3.36008	7.65242e-08	4.39474e-07
ETH_00013455	803.08	16.5104	57.6961	48.6409	5.6041	1.23912e-11	2.08209e-10	13.9192	3.799	8.15708e-09	5.47262e-08
ETH_00002520	96727.4	1990.18	1726.21	48.6023	5.60295	3.37018e-14	8.42453e-13	56.0345	5.80824	6.29077e-21	1.96667e-19
ETH_00029075	83.0759	1.71316	12.3565	48.4929	5.5997	6.52922e-05	0.000328949	6.72328	2.74916	0.004678	0.0101807
ETH_00038055	830.424	17.154	320.977	48.4099	5.59723	4.95866e-12	8.88857e-11	2.58717	1.37138	0.0111882	0.0219687
ETH_00016970	2589.7	53.9502	32.269	48.0017	5.58501	1.34463e-13	3.0919e-12	80.2534	6.32649	1.91766e-20	5.74044e-19
ETH_00009635	424.244	8.87	50.8476	47.8291	5.57982	3.96925e-10	5.34151e-09	8.34345	3.06064	1.56338e-06	7.19628e-06
ETH_00003370	1262.27	26.61	112.444	47.436	5.56791	2.59806e-12	4.8377e-11	11.2258	3.48875	2.86759e-08	1.76764e-07
ETH_00023535	238.465	5.04022	2.13183	47.3124	5.56415	2.23837e-08	2.31935e-07	111.859	6.80554	6.98165e-14	9.07119e-13
ETH_00027800	48.5238	1.02789	946.164	47.2071	5.56093	6.34515e-08	6.07483e-07	0.0512848	-4.28533	1.27189e-10	1.10118e-09
ETH_00002125	1091.16	23.1613	233.514	47.1116	5.55801	5.19977e-12	9.24809e-11	4.6728	2.22429	0.00039436	0.00111837
ETH_00006320	3258.55	69.2244	15313.4	47.0723	5.55681	3.78e-13	8.09595e-12	0.212791	-2.23249	0.000298844	0.000873177
ETH_00013215	668.988	14.2721	122.65	46.874	5.55072	3.67462e-11	5.72136e-10	5.45447	2.44744	8.87817e-05	0.000289925
ETH_00035535	1927.48	41.3656	141.626	46.5963	5.54214	1.54818e-07	1.38759e-06	13.6096	3.76656	1.05152e-05	4.13209e-05
ETH_00019950	1420.82	30.6031	11063.1	46.4272	5.5369	8.71226e-14	2.05402e-12	0.128428	-2.96096	4.57977e-07	2.32672e-06
ETH_00023345	3372.03	72.7373	17071.7	46.3591	5.53478	1.04828e-08	1.15097e-07	0.197522	-2.33992	0.0036494	0.00817122
ETH_00042780	331.291	7.17605	171.469	46.1662	5.52876	0.000323089	0.00132925	1.93207	0.950148	0.519648	0.599417
ETH_00009670	496.043	10.7849	54.8383	45.9942	5.52338	1.93759e-10	2.72817e-09	9.04555	3.17721	2.34579e-06	1.04868e-05
ETH_00027125	320.479	6.97431	165.421	45.9514	5.52204	0.000751286	0.00274959	1.93736	0.954091	0.659536	0.728488
ETH_00031250	1263.36	27.497	209.493	45.9453	5.52185	4.11925e-12	7.42767e-11	6.03055	2.59229	2.48326e-05	9.14257e-05
ETH_00006635	995.343	21.6915	3.37639	45.8863	5.51999	1.18699e-11	2.00557e-10	294.795	8.20357	7.18816e-25	3.6636e-23
ETH_00023975	597.277	13.0232	11.9095	45.8625	5.51924	8.20348e-11	1.2131e-09	50.1513	5.64821	7.34819e-14	9.52043e-13
ETH_00015730	9769.41	213.242	243.708	45.8138	5.51771	0.0278584	0.0568635	40.0866	5.32505	0.00967441	0.0193277
ETH_00020805	893.852	19.5524	12.4034	45.7157	5.51462	1.64528e-05	9.66617e-05	72.0653	6.17123	1.55467e-08	1.00428e-07
ETH_00017475	622.864	13.6284	40.0546	45.7033	5.51423	7.68089e-11	1.1451e-09	15.5504	3.95888	2.92658e-08	1.80158e-07
ETH_00042535	89.9205	1.97574	573.063	45.5123	5.50819	5.34411e-09	6.16431e-08	0.156912	-2.67197	1.39065e-05	5.34103e-05
ETH_00028615	1154.6	25.4412	576.206	45.3829	5.50408	5.44821e-11	8.28491e-10	2.00379	1.00273	0.138777	0.195088
ETH_00013810	471.524	10.4006	2.40611	45.3362	5.50259	2.77458e-09	3.35747e-08	195.969	7.61448	9.43727e-19	2.38142e-17
ETH_00008795	398.765	8.90841	7.51741	44.7628	5.48423	7.13673e-09	8.05885e-08	53.0455	5.72916	2.54642e-13	3.08534e-12
ETH_00004175	2751.33	61.4688	56.6794	44.7597	5.48413	4.59833e-13	9.71185e-12	48.5419	5.60116	8.85609e-17	1.67954e-15
ETH_00039120	109.769	2.45926	7.3607	44.6351	5.48011	1.10006e-05	6.81398e-05	14.9129	3.89849	7.88458e-05	0.000260169
ETH_00000160	2723.48	61.4816	75.7964	44.2975	5.46915	1.25533e-12	2.46315e-11	35.9315	5.16718	1.56535e-15	2.5882e-14
ETH_00032795	7400.26	167.182	752.622	44.2647	5.46808	2.72049e-09	3.30516e-08	9.83263	3.29758	1.36938e-06	6.37052e-06
ETH_00026610	981.286	22.2551	7.47516	44.0927	5.46247	3.06155e-11	4.82445e-10	131.273	7.03642	1.75633e-19	4.78809e-18
ETH_00013460	1342.08	30.5807	101.632	43.8866	5.45571	1.10309e-11	1.87773e-10	13.2053	3.72304	1.32381e-08	8.643e-08
ETH_00025200	7212.65	166.01	140.786	43.4471	5.44119	2.40155e-13	5.3055e-12	51.2312	5.67895	5.74702e-19	1.47458e-17
ETH_00002345	666.021	15.4408	8.82949	43.1338	5.43075	1.58683e-10	2.2587e-09	75.4314	6.23709	4.11371e-17	8.13858e-16
ETH_00037965	132.09	3.06448	30.0088	43.1036	5.42974	1.10126e-06	8.51516e-06	4.40171	2.13806	0.01692	0.0314003
ETH_00000850	1208.27	28.0798	14631.6	43.03	5.42727	1.57769e-10	2.2492e-09	0.0825798	-3.59807	9.9467e-08	5.62766e-07
ETH_00000450	3975.62	92.7283	6727.4	42.8738	5.42203	2.66999e-13	5.856e-12	0.590959	-0.75887	0.169563	0.231406
ETH_00015315	3029.13	70.7583	1724.53	42.8095	5.41986	1.67402e-12	3.23411e-11	1.75649	0.812697	0.16767	0.229163
ETH_00042310	43.9624	1.02789	12.0239	42.7694	5.41851	0.00244291	0.00742723	3.65624	1.87036	0.142478	0.199405
ETH_00011490	206.841	4.85768	4.55655	42.5803	5.41211	6.43015e-05	0.000325395	45.3943	5.50444	1.85334e-06	8.43348e-06
ETH_00012550	1832.65	43.2196	46.196	42.4032	5.4061	9.19986e-06	5.86579e-05	39.6712	5.31002	3.46925e-07	1.80559e-06
ETH_00040440	216.675	5.12026	103.729	42.3172	5.40317	1.75644e-08	1.85269e-07	2.08885	1.06271	0.0983269	0.144472
ETH_00027480	2235.85	53.7035	42.1271	41.6331	5.37966	1.69572e-12	3.26407e-11	53.0739	5.72993	6.98969e-18	1.53908e-16
ETH_00011285	641.134	15.4408	401.211	41.522	5.3758	2.76638e-11	4.3973e-10	1.598	0.676264	0.104385	0.152453
ETH_00030845	130.509	3.14453	104.567	41.5034	5.37516	8.22926e-07	6.53471e-06	1.24808	0.319715	0.848104	0.889878
ETH_00016555	678.65	16.4303	276.858	41.3047	5.36823	8.55575e-09	9.53146e-08	2.45126	1.29352	0.0430421	0.0708346
ETH_00040285	582.401	14.112	1572.56	41.27	5.36702	1.59883e-12	3.10985e-11	0.370352	-1.43303	0.0303092	0.0522258
ETH_00004300	861.727	20.9454	70.3624	41.1416	5.36253	0.000801565	0.00291014	12.247	3.61435	0.00423654	0.00934426
ETH_00033260	4205.43	102.344	2407.22	41.091	5.36075	3.84805e-13	8.22238e-12	1.74701	0.804884	0.0709475	0.109592
ETH_00042235	276.046	6.77257	65.8423	40.7594	5.34906	1.56345e-08	1.67036e-07	4.19253	2.06782	0.00119183	0.00302666
ETH_00021810	1330.77	32.7165	6.25427	40.6758	5.3461	2.74854e-11	4.37656e-10	212.778	7.73321	6.8876e-24	3.15452e-22
ETH_00004855	2108.7	52.0064	8256.43	40.5469	5.34152	0.000363118	0.00147183	0.255401	-1.96917	0.0943271	0.139473
ETH_00043005	289.745	7.17605	26.9443	40.3766	5.33545	0.0195118	0.0421861	10.7535	3.42673	0.0390238	0.0652177
ETH_00036075	27.6547	0.685262	194.525	40.3563	5.33472	0.031066	0.0622549	0.142165	-2.81436	0.0937103	0.13874
ETH_00035440	361.721	8.96925	153.707	40.329	5.33375	9.52443e-07	7.47421e-06	2.35332	1.2347	0.207509	0.274838
ETH_00041195	394.52	9.81785	167.919	40.184	5.32855	1.77647e-10	2.51295e-09	2.34946	1.23233	0.0287268	0.0497612
ETH_00015330	106.072	2.661	237.218	39.8617	5.31693	7.13626e-08	6.78242e-07	0.447149	-1.16117	0.0744133	0.113718
ETH_00042550	290.874	7.29774	53.6881	39.8581	5.3168	7.21713e-09	8.13956e-08	5.41785	2.43772	0.00055127	0.00151869
ETH_00036425	670.108	16.8946	1417.11	39.6639	5.30976	1.22485e-12	2.41895e-11	0.472869	-1.08049	0.104188	0.152333
ETH_00025235	224.347	5.66463	0.351097	39.6049	5.30761	1.16878e-07	1.07283e-06	638.989	9.31965	7.10746e-16	1.24008e-14
ETH_00039130	457.326	11.5918	192.933	39.4524	5.30204	1.87492e-08	1.96404e-07	2.37039	1.24512	0.154543	0.213903
ETH_00013705	1832.1	46.6908	411.484	39.2389	5.29421	9.93962e-13	1.99756e-11	4.45242	2.15459	3.31256e-05	0.000118389
ETH_00036470	570.506	14.5955	20.2374	39.0879	5.28865	2.43459e-10	3.39133e-09	28.1907	4.81715	2.94371e-11	2.77697e-10
ETH_00024210	1185.03	30.5807	880.16	38.7509	5.27616	6.45503e-10	8.44988e-09	1.34638	0.429086	0.593343	0.669668
ETH_00000745	132.002	3.40711	31.3042	38.7432	5.27587	1.97781e-06	1.45294e-05	4.21675	2.07613	0.0050752	0.0109356
ETH_00013830	1125.06	29.0501	102.948	38.7282	5.27531	5.43301e-08	5.23451e-07	10.9284	3.45001	3.13726e-06	1.36975e-05
ETH_00022455	4739.65	122.524	4341.47	38.6833	5.27364	1.89098e-12	3.60195e-11	1.09172	0.126597	0.988701	0.995986
ETH_00022890	163.406	4.23326	141.047	38.6006	5.27055	6.12911e-07	4.9797e-06	1.15853	0.212294	0.890296	0.922603
ETH_00011255	1965.25	51.0842	13.253	38.4707	5.26569	5.4557e-12	9.64686e-11	148.287	7.21225	1.7419e-23	7.38694e-22
ETH_00030455	605.16	15.7643	230.352	38.3881	5.26259	2.3563e-08	2.42378e-07	2.62711	1.39347	0.0935482	0.138545
ETH_00014510	210.324	5.4821	60.2981	38.3655	5.26174	4.70584e-07	3.90328e-06	3.48806	1.80243	0.0268479	0.0469325
ETH_00030755	2575.44	67.428	39932.6	38.1954	5.25533	0.000987284	0.00346861	0.0644948	-3.95467	0.00415653	0.00918327
ETH_00020520	743.364	19.5941	21.8877	37.9382	5.24558	2.73338e-10	3.7787e-09	33.9627	5.08588	5.41455e-13	6.31812e-12
ETH_00010795	269.598	7.11521	94.5797	37.8904	5.24376	1.26548e-05	7.72841e-05	2.85048	1.51121	0.132997	0.188032
ETH_00032370	38.8036	1.02789	2.80415	37.7506	5.23843	0.0305079	0.0612709	13.8379	3.79056	0.0358048	0.0605004
ETH_00034845	548.205	14.5346	31.2281	37.7172	5.23715	1.04962e-09	1.33753e-08	17.5549	4.1338	2.92712e-09	2.09145e-08
ETH_00008800	407.929	10.8233	5.13966	37.6899	5.23611	1.76796e-08	1.86268e-07	79.369	6.3105	3.81772e-14	5.10516e-13
ETH_00030985	633.706	16.9139	84.4461	37.4667	5.22754	6.76329e-05	0.000339429	7.50426	2.90771	0.00457231	0.00997673
ETH_00009850	700.512	18.7679	41.5733	37.325	5.22207	0.000660686	0.00245644	16.85	4.07468	0.000715968	0.00191874
ETH_00003385	260.149	6.97431	490.093	37.301	5.22114	1.47155e-09	1.82672e-08	0.530816	-0.913716	0.161013	0.22142
ETH_00002805	10304.8	276.318	6805.62	37.2933	5.22084	4.16694e-13	8.86227e-12	1.51416	0.59852	0.141674	0.198534
ETH_00043165	114.516	3.08368	51.2804	37.1361	5.21475	1.05228e-05	6.54909e-05	2.23313	1.15907	0.192641	0.25768
ETH_00013105	24991.7	673.403	523.302	37.1126	5.21384	5.67984e-09	6.51041e-08	47.7578	5.57766	2.10036e-12	2.29586e-11
ETH_00024460	1212.69	32.7006	157.136	37.0847	5.21275	9.53174e-12	1.6409e-10	7.71743	2.94812	4.6046e-06	1.94908e-05
ETH_00012555	3955.61	106.917	707.402	36.997	5.20933	1.1561e-06	8.90152e-06	5.59174	2.4833	0.00123238	0.00312185
ETH_00028850	1331.93	36.0436	637.561	36.9534	5.20764	8.30159e-12	1.43183e-10	2.08911	1.06289	0.0766704	0.116739
ETH_00043870	75.8329	2.05579	19.6651	36.8875	5.20506	0.000242315	0.00102689	3.85621	1.94718	0.0853367	0.128145
ETH_00027860	633.048	17.1956	201.733	36.8145	5.2022	6.08818e-06	4.06651e-05	3.13805	1.64987	0.0632652	0.0991631
ETH_00018765	1496.86	40.6803	1392.36	36.7957	5.20146	2.97423e-12	5.4822e-11	1.07505	0.104407	0.718	0.77999
ETH_00029860	618.833	16.9331	28.3837	36.5459	5.19164	5.36335e-10	7.13341e-09	21.8024	4.44642	8.06848e-11	7.23871e-10
ETH_00042935	507.771	13.9102	5861.88	36.5035	5.18996	1.50766e-05	8.94984e-05	0.0866226	-3.52911	0.000153973	0.000478748
ETH_00015660	4406.96	120.757	27.4037	36.4945	5.18961	1.22235e-12	2.41895e-11	160.817	7.32927	2.07563e-25	1.15229e-23
ETH_00023350	2189.89	60.0118	4535.68	36.491	5.18947	8.29389e-06	5.35551e-05	0.482814	-1.05046	0.170626	0.232641
ETH_00036830	449.842	12.418	259.355	36.225	5.17891	3.30518e-10	4.48757e-09	1.73446	0.79449	0.170173	0.2321
ETH_00012410	2043.44	56.6463	136.183	36.0737	5.17288	3.0471e-05	0.000166179	15.0051	3.90738	5.1028e-05	0.000175325
ETH_00017120	5242.33	145.401	62.6561	36.0544	5.1721	7.45951e-12	1.29147e-10	83.6683	6.38661	1.75056e-21	5.72684e-20
ETH_00030185	5984.17	166.247	1804.33	35.9957	5.16975	1.92349e-12	3.65624e-11	3.31656	1.72969	0.0012468	0.00315316
ETH_00006315	604.087	16.7922	96.9019	35.9743	5.1689	2.79182e-10	3.84782e-09	6.23401	2.64016	2.48282e-05	9.14257e-05
ETH_00041455	195.918	5.46289	136.303	35.8634	5.16444	4.91408e-08	4.76473e-07	1.43737	0.523435	0.557398	0.635678
ETH_00003160	129.062	3.60885	371.257	35.7628	5.16039	1.60999e-08	1.71536e-07	0.347636	-1.52435	0.00991822	0.0197545
ETH_00015160	451.259	12.6389	111.185	35.7039	5.15801	1.09627e-09	1.39116e-08	4.05862	2.02099	0.000728085	0.00194893
ETH_00008345	1104.33	31.1859	156.85	35.4112	5.14614	7.99836e-11	1.18855e-09	7.04068	2.81571	1.58623e-05	6.03148e-05
ETH_00020285	391.184	11.0475	74.6576	35.4094	5.14606	3.01094e-09	3.62424e-08	5.23971	2.38949	0.000792088	0.00209395
ETH_00038380	31.3594	0.887	14.314	35.3545	5.14382	0.00569848	0.0150138	2.19082	1.13147	0.409119	0.491802
ETH_00025690	231.373	6.55163	148.254	35.3154	5.14222	1.84391e-08	1.936e-07	1.56065	0.64215	0.46996	0.55169
ETH_00013210	1791.04	50.764	566.047	35.2817	5.14085	2.78519e-12	5.15458e-11	3.16412	1.6618	0.00507155	0.0109307
ETH_00025555	7639.91	216.8	228.728	35.2395	5.13912	6.52892e-05	0.000328949	33.4017	5.06185	5.84129e-06	2.41563e-05
ETH_00028900	414.824	11.7744	9.38269	35.2311	5.13878	1.98802e-09	2.44786e-08	44.2116	5.46635	6.84721e-13	7.84987e-12
ETH_00007730	4103.57	116.902	2869.18	35.1028	5.13351	1.86361e-12	3.5647e-11	1.43022	0.516241	0.204402	0.271441
ETH_00003375	283.626	8.08225	39.5199	35.0924	5.13309	8.79434e-08	8.22126e-07	7.17678	2.84334	6.8239e-05	0.000228128
ETH_00007650	47.6553	1.37052	0.233551	34.7715	5.11984	0.00527398	0.014099	204.047	7.67276	3.38419e-05	0.000120526
ETH_00032560	182.44	5.26116	142.434	34.6769	5.1159	0.00131371	0.00444431	1.28088	0.357137	0.929912	0.952682
ETH_00029565	2584.4	74.6168	436.43	34.6357	5.11419	4.26545e-11	6.5851e-10	5.92169	2.56601	3.73387e-06	1.61028e-05
ETH_00008855	382.711	11.0859	4.86383	34.5223	5.10946	4.04111e-08	3.9689e-07	78.6851	6.29802	1.21478e-13	1.54119e-12
ETH_00039200	515.491	14.9573	22.5384	34.4641	5.10702	0.00111462	0.00385657	22.8717	4.51549	0.000644921	0.00174622
ETH_00034445	1816.39	52.7141	2341.07	34.4574	5.10674	0.0016065	0.0052499	0.77588	-0.366094	0.811996	0.860966
ETH_00043050	1750.64	50.8216	855.447	34.4467	5.10629	5.67219e-12	9.97169e-11	2.04646	1.03313	0.0828876	0.124979
ETH_00038505	188.67	5.54294	110.016	34.0379	5.08907	0.000342316	0.0013987	1.71493	0.778153	0.679954	0.745913
ETH_00020515	310.837	9.21263	8.25725	33.7403	5.0764	6.34396e-08	6.07483e-07	37.6441	5.23435	1.86488e-10	1.56718e-09
ETH_00035360	1070.95	31.7911	702.735	33.6871	5.07413	2.18535e-11	3.53436e-10	1.52398	0.607841	0.284247	0.360613
ETH_00022590	7163.14	213.569	328.404	33.5403	5.06782	1.67661e-12	3.23411e-11	21.812	4.44705	5.4011e-13	6.31047e-12
ETH_00029730	2198.15	65.6829	645.03	33.4661	5.06463	6.61021e-12	1.15318e-10	3.40783	1.76885	0.00259462	0.00605681
ETH_00012225	810.857	24.3525	337.747	33.2967	5.05731	1.39572e-10	2.02136e-09	2.40078	1.2635	0.0173899	0.0321476
ETH_00033155	2399.19	72.1897	190.161	33.2345	5.05461	1.43199e-11	2.38857e-10	12.6166	3.65725	1.19184e-10	1.0371e-09
ETH_00017075	8631.93	261.322	31.5971	33.0317	5.04578	1.60906e-11	2.65961e-10	273.187	8.09375	1.42805e-30	1.69882e-28
ETH_00012305	914.73	27.7179	49.2305	33.0014	5.04445	3.04007e-10	4.15234e-09	18.5806	4.21572	2.23063e-10	1.85413e-09
ETH_00019680	45.1487	1.37052	909.076	32.9426	5.04188	0.0594431	0.106428	0.0496643	-4.33165	0.021157	0.0382018
ETH_00013545	590.683	17.9417	26.2845	32.9223	5.04099	5.7875e-10	7.64184e-09	22.4727	4.4901	2.66695e-10	2.18313e-09
ETH_00002785	12014.2	365.332	55.0177	32.8856	5.03939	3.88942e-12	7.08324e-11	218.369	7.77063	1.85082e-28	1.55537e-26
ETH_00009545	1386.8	42.1917	311.326	32.8689	5.03865	1.1729e-10	1.70951e-09	4.45448	2.15526	0.000357214	0.00102284
ETH_00000895	224.544	6.83342	4.7901	32.8597	5.03825	5.62654e-07	4.58362e-06	46.8767	5.5508	6.68495e-10	5.20256e-09
ETH_00015250	2271.11	69.1796	7015.63	32.8291	5.03691	6.81536e-12	1.18444e-10	0.323721	-1.62718	0.00398827	0.00885417
ETH_00027165	1747.95	53.3001	891.38	32.7945	5.03538	9.94526e-12	1.70886e-10	1.96095	0.97155	0.0429892	0.070773
ETH_00005770	9817.97	299.697	246.888	32.7596	5.03385	1.60196e-12	3.10985e-11	39.7669	5.3135	3.39062e-17	6.81098e-16
ETH_00025205	383.538	11.7327	157.892	32.6895	5.03076	2.1406e-07	1.88522e-06	2.42911	1.28043	0.0344091	0.058361
ETH_00006170	330.789	10.1413	324.952	32.6181	5.0276	1.48193e-06	1.11377e-05	1.01796	0.0256855	0.809399	0.858709
ETH_00017020	2181.09	67.0886	21.0385	32.5107	5.02284	4.72918e-11	7.26415e-10	103.672	6.69588	4.4469e-22	1.55472e-20
ETH_00004240	11.1272	0.342631	0.233551	32.4758	5.02129	0.229183	0.322798	47.6437	5.57421	0.0977643	0.14372
ETH_00019480	8894.27	274.368	1726.06	32.4173	5.01869	2.19983e-12	4.13839e-11	5.15293	2.36539	3.93085e-06	1.68728e-05
ETH_00007590	236.424	7.29774	447.261	32.3969	5.01778	1.08986e-09	1.38494e-08	0.528604	-0.919741	0.191283	0.256238
ETH_00006175	379.408	11.7744	322.409	32.2232	5.01003	1.54607e-07	1.38759e-06	1.17679	0.234861	0.581978	0.659522
ETH_00006380	3117.72	96.795	6761.8	32.2095	5.00941	5.10582e-09	5.91187e-08	0.461078	-1.11692	0.137377	0.193435
ETH_00016045	151.448	4.71679	57.2007	32.1084	5.00488	8.37878e-06	5.40268e-05	2.64766	1.40472	0.135795	0.191458
ETH_00031145	693.401	21.6531	10.0364	32.0232	5.00104	1.42538e-10	2.06104e-09	69.0883	6.11037	1.18976e-16	2.22412e-15
ETH_00017850	437.591	13.7277	546.528	31.8766	4.99442	7.22239e-06	4.73739e-05	0.800674	-0.320712	0.785832	0.838075
ETH_00015690	1558.18	48.9643	172.327	31.8227	4.99198	4.25212e-11	6.57565e-10	9.04198	3.17664	6.8467e-08	3.95683e-07
ETH_00026160	1593.75	50.3957	135.466	31.6248	4.98299	1.21821e-06	9.34028e-06	11.7649	3.55642	1.27057e-05	4.92526e-05
ETH_00013925	1815.97	57.4692	583.27	31.599	4.9818	6.78872e-11	1.02043e-09	3.11343	1.6385	0.000867129	0.0022694
ETH_00043395	1076.77	34.1703	73.3549	31.5118	4.97782	5.93694e-11	9.01309e-10	14.6789	3.87567	3.69805e-09	2.59771e-08
ETH_00024985	876.334	27.8396	385.012	31.4779	4.97627	6.72771e-11	1.01628e-09	2.27612	1.18658	0.0274136	0.0477846
ETH_00029955	21.4779	0.685262	25.1469	31.3425	4.97005	0.009118	0.0223276	0.854095	-0.227532	0.943511	0.963752
ETH_00014445	11068.2	354.092	935.51	31.2579	4.96615	0.0314833	0.0629114	11.8312	3.56452	0.0514408	0.0828115
ETH_00021990	3914.05	125.656	161.552	31.1488	4.96111	5.08495e-12	9.06253e-11	24.2278	4.59859	4.49668e-13	5.32165e-12
ETH_00036655	194.111	6.26985	818.061	30.9594	4.95231	8.43145e-10	1.08503e-08	0.237282	-2.07533	0.000382949	0.00109006
ETH_00008750	475.436	15.3992	3173.25	30.874	4.94832	0.00638147	0.0165317	0.149826	-2.73864	0.0707142	0.109342
ETH_00013645	8080.08	262.757	2415.92	30.7511	4.94257	4.10805e-12	7.42214e-11	3.34452	1.7418	0.000493483	0.00137437
ETH_00033705	229.513	7.51868	99.1123	30.5258	4.93195	1.35874e-07	1.23478e-06	2.31569	1.21144	0.109576	0.159043
ETH_00043205	597.457	19.5941	46.2382	30.4918	4.93035	2.74302e-09	3.32368e-08	12.9213	3.69168	3.92368e-08	2.35988e-07
ETH_00022175	20.8443	0.685262	14.9519	30.418	4.92685	0.0281398	0.0573096	1.39409	0.479327	0.890361	0.922603
ETH_00020115	1755.39	57.7767	422.938	30.3823	4.92516	4.76394e-11	7.30524e-10	4.15047	2.05328	0.00129767	0.00327006
ETH_00025225	1040.18	34.2888	15.1714	30.336	4.92296	2.83148e-10	3.89073e-09	68.562	6.09934	7.27004e-18	1.58556e-16
ETH_00012615	979.981	32.3163	117.356	30.3247	4.92242	1.45057e-05	8.68438e-05	8.3505	3.06186	0.000722858	0.00193608
ETH_00013930	1076.42	35.5601	47.9368	30.2706	4.91984	1.88647e-10	2.6603e-09	22.4551	4.48897	6.7638e-13	7.76396e-12
ETH_00013220	1833.95	60.7611	259.784	30.1829	4.91566	1.73272e-11	2.85884e-10	7.0595	2.81957	1.3282e-06	6.19782e-06
ETH_00000405	1013.1	33.6676	25.5415	30.0913	4.91128	1.56486e-10	2.2414e-09	39.665	5.3098	1.6526e-14	2.33248e-13
ETH_00033550	334.077	11.1083	149.623	30.0745	4.91047	1.64005e-08	1.74201e-07	2.23279	1.15885	0.0388099	0.0649432
ETH_00035395	362.058	12.0562	94.5527	30.0309	4.90838	1.11279e-05	6.88811e-05	3.82916	1.93703	0.0344113	0.058361
ETH_00037625	16.3065	0.544369	22.9348	29.9548	4.90472	0.0616081	0.109488	0.710992	-0.492095	0.469774	0.551542
ETH_00020705	21058.6	705.594	29187.4	29.8453	4.89943	0.000518673	0.0019951	0.721497	-0.470935	0.916652	0.942795
ETH_00026420	1638.14	54.8915	354.421	29.8432	4.89933	1.50217e-10	2.1618e-09	4.62203	2.20853	0.000804382	0.00212216
ETH_00018140	422.96	14.192	121.389	29.8027	4.89737	3.5576e-09	4.22101e-08	3.48433	1.80088	0.00784521	0.0161597
ETH_00003545	2684.48	90.2563	170.455	29.7429	4.89447	3.49045e-11	5.45324e-10	15.749	3.97718	6.16008e-11	5.57022e-10
ETH_00006165	957.318	32.2554	545.181	29.6793	4.89138	4.78061e-11	7.31106e-10	1.75596	0.812264	0.121264	0.173613
ETH_00012465	133.247	4.49585	2.76187	29.6378	4.88937	0.000380598	0.00153179	48.2452	5.59231	1.33853e-05	5.16032e-05
ETH_00005990	447.309	15.0982	30.6268	29.6266	4.88882	1.10165e-08	1.20233e-07	14.6051	3.8684	5.81791e-09	3.97702e-08
ETH_00041920	273.21	9.23184	271.96	29.5943	4.88725	0.000161174	0.000720857	1.0046	0.00661767	0.80103	0.850816
ETH_00030900	879.809	29.7545	121.217	29.5689	4.88601	8.37045e-09	9.34786e-08	7.25815	2.8596	3.21899e-05	0.000115314
ETH_00008420	986.647	33.4018	49.4424	29.5388	4.88454	6.63311e-10	8.67056e-09	19.9555	4.31871	6.94253e-11	6.24692e-10
ETH_00014925	328.372	11.1275	1105.8	29.5099	4.88313	5.41738e-10	7.18433e-09	0.296955	-1.75169	0.00237583	0.00560458
ETH_00011270	111.177	3.76894	45.6726	29.4982	4.88255	0.00127298	0.0043199	2.43421	1.28346	0.351136	0.431534
ETH_00036135	42.2056	1.43137	18.0462	29.4861	4.88197	0.00138697	0.00464562	2.33875	1.22574	0.249098	0.322189
ETH_00011805	3028.4	102.716	321.991	29.4832	4.88182	9.87835e-07	7.72985e-06	9.40524	3.23346	1.30293e-05	5.03791e-05
ETH_00004060	2910.85	98.8029	82.1751	29.4612	4.88075	1.28076e-11	2.1481e-10	35.4226	5.1466	3.22793e-15	5.08038e-14
ETH_00001950	1462.92	50.2356	64.662	29.1213	4.864	5.56363e-07	4.53642e-06	22.6242	4.49979	9.75954e-09	6.4687e-08
ETH_00000120	19.9161	0.685262	97.1362	29.0634	4.86113	0.0980306	0.161353	0.205032	-2.28608	0.139232	0.195609
ETH_00006275	652.561	22.4984	159.895	29.0047	4.85822	3.11953e-08	3.13465e-07	4.0812	2.02899	0.00419884	0.00926781
ETH_00015165	19.7901	0.685262	12.8437	28.8796	4.85198	0.0268637	0.0551913	1.54084	0.623717	0.749967	0.807345
ETH_00030935	2146.48	74.3831	414.165	28.8572	4.85086	1.23141e-09	1.54971e-08	5.18268	2.3737	1.08857e-05	4.2667e-05
ETH_00005875	433.352	15.0182	20.3584	28.8552	4.85076	1.30168e-08	1.40717e-07	21.2861	4.41184	2.06919e-10	1.72307e-09
ETH_00022040	159.058	5.52374	6136.84	28.7954	4.84777	2.38839e-08	2.45126e-07	0.0259186	-5.26987	3.01831e-13	3.61881e-12
ETH_00018455	56.814	1.97574	94.044	28.7558	4.84578	2.56259e-05	0.000142703	0.604121	-0.72709	0.351163	0.431534
ETH_00006840	155.159	5.44369	14.1903	28.5025	4.83301	2.37146e-06	1.70775e-05	10.9341	3.45077	3.67888e-05	0.00013006
ETH_00011290	1378.14	48.4232	836.478	28.4604	4.83088	3.25095e-11	5.10528e-10	1.64755	0.720326	0.0709772	0.109619
ETH_00018505	9121.67	320.905	394.73	28.4248	4.82908	0.0326163	0.0648346	23.1086	4.53036	0.0164463	0.0306819
ETH_00026840	996.014	35.1117	175.165	28.367	4.82614	1.22036e-09	1.53793e-08	5.68614	2.50745	7.5848e-05	0.000251363
ETH_00027145	1131.79	39.9534	414.904	28.3279	4.82415	2.28416e-10	3.19153e-09	2.72785	1.44776	0.01353	0.0260367
ETH_00028235	2815.26	99.7732	3.03924	28.2166	4.81847	2.09646e-11	3.41574e-10	926.304	9.85534	2.40136e-33	4.88811e-31
ETH_00021210	1004.23	35.6401	62.198	28.177	4.81644	3.4425e-10	4.65324e-09	16.1457	4.01308	7.31349e-10	5.67244e-09
ETH_00002830	1223.66	43.5623	10784.5	28.09	4.81199	5.37495e-11	8.18715e-10	0.113465	-3.13968	3.92172e-08	2.35988e-07
ETH_00033370	2627.76	93.5801	3957.06	28.0804	4.81149	1.15075e-11	1.94921e-10	0.66407	-0.590593	0.343522	0.423622
ETH_00001245	241.62	8.60742	19.4615	28.0711	4.81101	1.35637e-06	1.02958e-05	12.4153	3.63404	1.50699e-05	5.75887e-05
ETH_00033310	66009.6	2352.46	977.816	28.0598	4.81043	1.22811e-11	2.0674e-10	67.5072	6.07697	1.17751e-21	3.95092e-20
ETH_00030420	2357.11	84.2042	1272.44	27.9927	4.80698	2.61543e-11	4.17919e-10	1.85243	0.889418	0.0797283	0.120852
ETH_00036410	770.663	27.5546	513.703	27.9686	4.80573	5.9667e-06	3.99985e-05	1.50021	0.585166	0.543186	0.622182
ETH_00026200	539.926	19.3123	2167.07	27.9577	4.80517	1.56918e-10	2.24408e-09	0.24915	-2.00492	0.000252081	0.000747028
ETH_00001980	1679.89	60.0951	10.8624	27.9539	4.80498	6.01977e-11	9.12365e-10	154.652	7.27288	1.08507e-22	4.15738e-21
ETH_00022565	273.695	9.81785	60.2976	27.8773	4.80102	4.38516e-08	4.26548e-07	4.53907	2.1824	0.00143169	0.00357046
ETH_00037430	171.784	6.16736	22.6982	27.8538	4.7998	1.02458e-05	6.40294e-05	7.56821	2.91995	0.000574653	0.00157411
ETH_00016985	1070.46	38.4452	37.0313	27.8438	4.79928	4.6378e-10	6.2137e-09	28.9069	4.85334	1.6095e-12	1.77627e-11
ETH_00027865	6006.81	215.829	250.152	27.8313	4.79864	3.01302e-11	4.77271e-10	24.0127	4.58572	2.32436e-13	2.83882e-12
ETH_00005290	106.416	3.82979	619.395	27.7863	4.7963	3.8562e-08	3.81605e-07	0.171806	-2.54115	0.000108016	0.000347901
ETH_00002355	1145.89	41.3047	221.312	27.7423	4.79402	4.92177e-10	6.57485e-09	5.1777	2.37231	0.000136519	0.000431212
ETH_00002275	7814.1	282.662	4297.85	27.6447	4.78893	2.14927e-11	3.48311e-10	1.81814	0.862465	0.109458	0.158896
ETH_00042095	408.11	14.778	592.798	27.616	4.78743	2.3064e-05	0.000130462	0.688446	-0.538584	0.488079	0.569167
ETH_00039210	862.397	31.4485	80.8597	27.4225	4.77729	0.000677705	0.00250542	10.6654	3.41486	0.00243393	0.00571956
ETH_00002465	172.151	6.28905	57.1243	27.3732	4.77469	2.28717e-06	1.6562e-05	3.01363	1.5915	0.0479056	0.0777903
ETH_00022045	2006.96	73.6018	9217.54	27.2678	4.76913	1.15149e-11	1.94921e-10	0.217733	-2.19937	0.000230379	0.000689182
ETH_00004645	3246.62	119.428	4718.93	27.1847	4.76472	8.85794e-10	1.13671e-08	0.687998	-0.539523	0.344117	0.424185
ETH_00012840	1441.02	53.044	37.6593	27.1664	4.76375	8.04634e-10	1.0384e-08	38.2646	5.25794	2.65037e-13	3.20086e-12
ETH_00018615	777.497	28.7042	760.234	27.0865	4.7595	1.01957e-06	7.95087e-06	1.02271	0.0323937	0.995314	1
ETH_00003900	961.801	35.5184	80.1226	27.0789	4.7591	0.0387522	0.0747199	12.0041	3.58546	0.0468863	0.0763654
ETH_00023990	206.512	7.64037	45.4449	27.029	4.75644	5.27912e-07	4.32376e-06	4.54422	2.18403	0.0076024	0.015709
ETH_00000315	9337.31	346.526	280.927	26.9455	4.75197	0.0375681	0.0728836	33.2375	5.05474	0.00748997	0.0155082
ETH_00004330	873.799	32.4539	907.977	26.9243	4.75084	1.18174e-06	9.09123e-06	0.962358	-0.0553541	0.895747	0.926809
ETH_00004005	831.29	30.8849	21.4788	26.9157	4.75038	1.17321e-09	1.4826e-08	38.7027	5.27436	1.13327e-13	1.44195e-12
ETH_00018965	442.354	16.4687	35.7691	26.8602	4.7474	5.01846e-08	4.85561e-07	12.3669	3.62842	1.28838e-07	7.1655e-07
ETH_00004285	920.635	34.3721	312.36	26.7844	4.74332	0.000238626	0.0010136	2.94735	1.55942	0.138494	0.19475
ETH_00012375	129.557	4.83848	774.797	26.7764	4.74289	0.00370566	0.0105001	0.167214	-2.58023	0.0806885	0.122065
ETH_00000605	167.664	6.26985	11.4847	26.7413	4.741	0.00811258	0.0202238	14.5989	3.86779	0.0106145	0.0209816
ETH_00007230	287.624	10.7849	21.0901	26.6691	4.7371	2.83354e-07	2.42525e-06	13.6379	3.76955	4.32797e-07	2.21476e-06
ETH_00039020	274.119	10.3014	1274.34	26.6099	4.73389	8.8716e-07	7.01425e-06	0.215107	-2.21687	0.00209327	0.00499723
ETH_00023995	1571.06	59.2081	998.858	26.5345	4.7298	2.21682e-05	0.000125942	1.57285	0.653383	0.613185	0.687067
ETH_00033020	564.745	21.3296	867.092	26.477	4.72667	1.24222e-10	1.80478e-09	0.65131	-0.618584	0.448117	0.529897
ETH_00006630	984.04	37.2572	6.34037	26.412	4.72312	3.87548e-10	5.23075e-09	155.202	7.27801	9.41302e-22	3.16997e-20
ETH_00004905	16353.3	619.959	281.469	26.3781	4.72127	3.72172e-07	3.13257e-06	58.0998	5.86046	5.10619e-12	5.31508e-11
ETH_00011815	685.67	26.0432	67.1719	26.3282	4.71854	6.43257e-09	7.30894e-08	10.2077	3.35159	8.22501e-08	4.7e-07
ETH_00001215	238.45	9.07174	43.3427	26.2849	4.71616	1.67673e-07	1.49545e-06	5.5015	2.45982	0.00029157	0.000853558
ETH_00007305	281.25	10.7048	4.54881	26.2731	4.71552	2.63805e-07	2.2643e-06	61.8294	5.95022	7.92453e-12	8.00316e-11
ETH_00001260	644.928	24.5542	14.709	26.2655	4.7151	3.45154e-09	4.11121e-08	43.8459	5.45437	2.25943e-14	3.12163e-13
ETH_00024625	82.5414	3.14453	164.783	26.2493	4.7142	0.0742879	0.127695	0.500909	-0.997378	0.80792	0.857338
ETH_00025795	252.108	9.63531	167.67	26.165	4.70956	4.01641e-07	3.35276e-06	1.50359	0.588411	0.590678	0.667482
ETH_00016215	462.519	17.6792	11.7089	26.1618	4.70939	1.36151e-06	1.03262e-05	39.5013	5.30383	1.62697e-09	1.20185e-08
ETH_00021185	35.6311	1.37052	1.7462	25.9982	4.70034	0.018063	0.039503	20.405	4.35085	0.00348155	0.00784059
ETH_00031410	882.425	34.1895	89.1251	25.8098	4.68985	0.000916027	0.00325588	9.90097	3.30757	0.00286764	0.00660322
ETH_00020910	2111.15	81.8442	765.42	25.7948	4.68901	2.06631e-10	2.90047e-09	2.75816	1.46371	0.0131511	0.0254358
ETH_00011565	6650.46	258.203	3352.87	25.7567	4.68688	8.95104e-11	1.31725e-09	1.98351	0.988058	0.0480832	0.0780096
ETH_00018745	433.48	16.8338	16.1695	25.7506	4.68653	1.65268e-08	1.75338e-07	26.8084	4.74461	2.77458e-11	2.62825e-10
ETH_00028660	10282.7	400.287	1418.32	25.6884	4.68305	7.94463e-11	1.18249e-09	7.24995	2.85797	9.91098e-07	4.71853e-06
ETH_00035225	122.259	4.77763	40.1516	25.5898	4.6775	1.54145e-05	9.12072e-05	3.04493	1.60641	0.100072	0.14683
ETH_00023145	10280.7	401.769	1179.94	25.5886	4.67743	7.07277e-10	9.21885e-09	8.7129	3.12315	3.11249e-07	1.63759e-06
ETH_00009645	1624.25	63.6398	290.634	25.5225	4.6737	3.41447e-10	4.62907e-09	5.58863	2.4825	9.32853e-06	3.70552e-05
ETH_00000880	482.242	18.928	369.916	25.4777	4.67116	6.72671e-09	7.62417e-08	1.30365	0.38256	0.658658	0.728045
ETH_00014680	9890.46	389.303	586.643	25.4055	4.66707	0.0172833	0.0380258	16.8594	4.07548	0.00861437	0.017535
ETH_00036670	317.263	12.5397	394.393	25.3007	4.66111	5.4123e-08	5.22007e-07	0.804434	-0.313954	0.602868	0.677413
ETH_00035435	489.965	19.434	11.2888	25.2118	4.65603	2.34389e-08	2.41373e-07	43.4028	5.43972	3.77551e-12	4.01669e-11
ETH_00033635	895.661	35.5985	148.475	25.1601	4.65307	7.40092e-06	4.82674e-05	6.0324	2.59273	0.00253245	0.00592672
ETH_00015260	3576.78	142.205	324.223	25.1523	4.65262	6.74678e-11	1.01748e-09	11.0318	3.4636	1.30081e-08	8.511e-08
ETH_00001315	2877.35	115.63	294.887	24.8841	4.63715	6.87387e-06	4.53159e-05	9.75748	3.28651	0.000114834	0.000367534
ETH_00039185	1323.07	53.236	1504.52	24.8529	4.63534	1.80974e-09	2.23137e-08	0.879396	-0.185416	0.650075	0.72047
ETH_00040450	490.399	19.7574	223.212	24.8211	4.63349	1.90088e-05	0.000109423	2.19701	1.13554	0.0607007	0.0955686
ETH_00005055	1739.77	70.2299	853.02	24.7726	4.63067	7.28722e-10	9.48246e-09	2.03955	1.02825	0.080557	0.121947
ETH_00033230	1897.93	76.7047	428.627	24.7433	4.62897	2.39232e-10	3.33755e-09	4.42793	2.14663	0.000554546	0.00152588
ETH_00023460	143.764	5.82473	2.41232	24.6817	4.62537	7.12854e-05	0.000355026	59.596	5.89714	1.30469e-08	8.53031e-08
ETH_00030760	2330	94.7906	535.68	24.5805	4.61944	7.65746e-11	1.14348e-09	4.3496	2.12088	0.000312323	0.000908792
ETH_00028760	47.0491	1.91489	0	24.5701	4.61883	0.00849383	0.0210306	Max	Max	8.86054e-06	3.53034e-05
ETH_00012525	1443.34	58.8814	86.3662	24.5127	4.61545	1.53422e-09	1.90194e-08	16.7119	4.0628	9.62361e-10	7.32162e-09
ETH_00009760	305.498	12.4981	13.7247	24.4437	4.61139	2.03814e-07	1.80019e-06	22.259	4.47631	1.20656e-09	9.08892e-09
ETH_00030395	146.397	6.00726	111.02	24.37	4.60704	1.57e-06	1.17608e-05	1.31865	0.399065	0.457009	0.539042
ETH_00010220	200.868	8.24559	51.5567	24.3607	4.60648	3.60279e-07	3.04369e-06	3.89607	1.96202	0.00380059	0.00848072
ETH_00023540	821.946	34.007	163.897	24.1699	4.59514	6.49486e-09	7.37053e-08	5.01502	2.32626	1.42762e-05	5.47614e-05
ETH_00020810	2803.24	116.056	321.178	24.1542	4.5942	5.47554e-07	4.47259e-06	8.72802	3.12565	3.17728e-05	0.000113954
ETH_00020365	24.775	1.02789	257.917	24.1027	4.59112	0.000165914	0.000739884	0.0960578	-3.37995	2.52025e-05	9.2527e-05
ETH_00040445	204.139	8.48573	9.33887	24.0568	4.58837	6.27219e-06	4.16806e-05	21.8591	4.45016	6.39291e-08	3.70393e-07
ETH_00008925	179.079	7.45784	5666.67	24.0122	4.58569	0.00943071	0.0229089	0.0316021	-4.98383	0.000799621	0.00211142
ETH_00008235	40.8558	1.71316	97.0303	23.8483	4.57581	0.0379497	0.0734833	0.421062	-1.24789	0.257952	0.332047
ETH_00002405	1934.88	81.303	21.3627	23.7984	4.57279	7.54087e-06	4.89352e-05	90.5728	6.50101	2.51911e-12	2.72432e-11
ETH_00002380	8.09082	0.342631	0	23.6138	4.56156	0.383523	0.489057	Max	Max	0.127244	0.180867
ETH_00010725	916.32	38.9096	10408.1	23.55	4.55765	0.0836327	0.141125	0.0880395	-3.50571	0.137875	0.193999
ETH_00033270	812.672	34.6122	12.6101	23.4793	4.55332	4.88121e-09	5.68788e-08	64.446	6.01002	7.93911e-17	1.52139e-15
ETH_00001400	1854.65	79.1064	121.03	23.4451	4.55121	7.66964e-10	9.92593e-09	15.3239	3.93771	2.97872e-10	2.41034e-09
ETH_00036230	631.905	26.9718	53.3408	23.4283	4.55018	6.86732e-05	0.000343517	11.8466	3.5664	4.34031e-05	0.000151168
ETH_00013395	1448.67	61.8915	326.285	23.4066	4.54884	5.30907e-10	7.07153e-09	4.43988	2.15052	8.19685e-05	0.000269792
ETH_00039475	375.326	16.0877	537.976	23.33	4.54411	2.27505e-09	2.78252e-08	0.697663	-0.519398	0.547979	0.626261
ETH_00005370	2625.47	112.697	193.483	23.2966	4.54205	1.75131e-10	2.48121e-09	13.5695	3.76229	1.68168e-10	1.42044e-09
ETH_00039660	601.963	25.8831	183.625	23.257	4.53959	9.01067e-09	9.98947e-08	3.27822	1.71291	0.0129132	0.0250127
ETH_00007645	195.28	8.40568	18.7278	23.2318	4.53803	6.22692e-06	4.14401e-05	10.4272	3.38228	6.45547e-05	0.000216998
ETH_00022570	6131.12	264.08	16495.9	23.2169	4.53711	0.0418126	0.0796946	0.371677	-1.42788	0.557071	0.635384
ETH_00036750	316.614	13.6476	43.583	23.1992	4.536	8.20632e-07	6.52785e-06	7.26461	2.86089	0.000109649	0.000352541
ETH_00039050	36.4498	1.57226	151.376	23.183	4.53499	9.33373e-05	0.000449161	0.24079	-2.05415	0.00625156	0.0131885
ETH_00043625	208.119	8.99169	39.7947	23.1457	4.53267	8.36221e-07	6.63451e-06	5.22981	2.38676	0.00277488	0.00641705
ETH_00003775	1947.03	84.4154	342.47	23.0648	4.52762	1.23457e-09	1.55154e-08	5.68525	2.50722	5.63616e-05	0.000191567
ETH_00019485	3951.01	171.944	1942.29	22.9785	4.52221	6.77871e-11	1.02043e-09	2.0342	1.02446	0.0241175	0.0428132
ETH_00043560	307.995	13.4267	1258.12	22.939	4.51973	9.87009e-10	1.25951e-08	0.244804	-2.0303	0.000876524	0.00229072
ETH_00031010	265.18	11.6111	22.8363	22.8386	4.5134	5.97211e-05	0.000304922	11.6122	3.53757	0.000140892	0.00044243
ETH_00022050	557.429	24.4133	18219.1	22.833	4.51305	0.00178865	0.00572819	0.0305958	-5.03052	0.000151436	0.000471661
ETH_00041270	418.624	18.3644	35.9837	22.7954	4.51067	1.40116e-07	1.2708e-06	11.6337	3.54024	1.55856e-06	7.1849e-06
ETH_00034635	3224.71	141.609	436.288	22.7718	4.50918	5.5195e-10	7.30913e-09	7.39123	2.88582	3.77312e-07	1.94824e-06
ETH_00027215	3364.33	147.879	8084.81	22.7505	4.50783	1.5058e-10	2.1636e-09	0.416129	-1.2649	0.03051	0.0525026
ETH_00023885	213.678	9.39517	8.29336	22.7434	4.50737	9.98271e-07	7.80482e-06	25.7649	4.68733	6.97061e-08	4.02083e-07
ETH_00020270	116.211	5.12026	12.4456	22.6964	4.50439	6.8322e-05	0.000342511	9.33752	3.22304	0.000268825	0.000793567
ETH_00021545	2433.54	107.702	125.491	22.5952	4.49794	9.10547e-10	1.16683e-08	19.3921	4.2774	3.81028e-11	3.53619e-10
ETH_00026760	20.0012	0.887	31.5429	22.5493	4.49501	0.0808866	0.137304	0.634095	-0.657228	0.84742	0.889265
ETH_00021845	861.806	38.362	21.5603	22.4651	4.48962	7.39015e-09	8.31415e-08	39.9719	5.32092	2.60687e-14	3.57469e-13
ETH_00005680	127.231	5.66463	0.351097	22.4605	4.48932	7.6195e-05	0.000376396	362.38	8.50136	6.54956e-11	5.90492e-10
ETH_00019345	550.129	24.6919	65.7338	22.2797	4.47766	1.03037e-07	9.53462e-07	8.36903	3.06506	1.84192e-05	6.94034e-05
ETH_00010835	13133	590.553	11666.4	22.2385	4.47499	7.2958e-10	9.48246e-09	1.12571	0.170839	0.614056	0.687875
ETH_00015840	165.102	7.49948	7.0096	22.0151	4.46042	5.8519e-06	3.92883e-05	23.5536	4.55788	3.92809e-07	2.01802e-06
ETH_00036640	1372.15	62.3718	139.558	21.9996	4.4594	0.000119802	0.000558262	9.83214	3.29751	0.00040451	0.00114503
ETH_00024885	686.157	31.2275	55.0037	21.9728	4.45765	4.58472e-09	5.36983e-08	12.4747	3.64094	1.43495e-08	9.3221e-08
ETH_00004315	703.207	32.0921	282.459	21.9121	4.45366	1.09115e-08	1.19515e-07	2.48958	1.31591	0.0452444	0.0740467
ETH_00002560	2499.26	114.125	13724.7	21.8993	4.45281	2.92431e-09	3.52462e-08	0.182099	-2.4572	4.556e-05	0.00015797
ETH_00000585	3734.69	170.804	11.795	21.8654	4.45058	6.25792e-10	8.20363e-09	316.633	8.30667	1.59623e-29	1.66153e-27
ETH_00005955	179.308	8.20394	146.81	21.8563	4.44998	0.000531447	0.00203394	1.22136	0.288492	0.979913	0.988983
ETH_00023255	2868.27	131.35	207.509	21.8369	4.4487	9.12297e-10	1.16743e-08	13.8224	3.78893	2.62617e-10	2.16134e-09
ETH_00041575	206.829	9.47522	102.549	21.8284	4.44813	8.59193e-06	5.51286e-05	2.01688	1.01213	0.323606	0.40264
ETH_00007235	2015.77	92.5907	228.001	21.7708	4.44432	1.10741e-09	1.40333e-08	8.84106	3.14422	1.05653e-07	5.9629e-07
ETH_00026815	52.2062	2.39842	17.6715	21.7669	4.44407	0.0704884	0.122246	2.95426	1.5628	0.408992	0.491714
ETH_00009800	1366.38	62.7912	3382.61	21.7606	4.44365	5.97428e-10	7.8657e-09	0.403942	-1.30778	0.0264308	0.0463183
ETH_00035555	92.5533	4.29411	311.75	21.5536	4.42985	8.90019e-07	7.03077e-06	0.296883	-1.75203	0.00507881	0.0109386
ETH_00037935	133.965	6.22821	25.4523	21.5095	4.4269	6.56322e-05	0.000330297	5.2634	2.39599	0.00513896	0.0110578
ETH_00033985	977.239	45.4964	373.051	21.4795	4.42489	0.000315791	0.0013008	2.61959	1.38934	0.212129	0.280228
ETH_00015755	384.124	17.9417	207.399	21.4095	4.42018	2.19748e-05	0.000124999	1.8521	0.889162	0.418532	0.500883
ETH_00004320	540.206	25.2779	43.3352	21.3707	4.41756	6.36639e-08	6.08878e-07	12.4658	3.6399	2.66833e-07	1.41857e-06
ETH_00004605	139.568	6.55163	764.867	21.3027	4.41297	0.000279853	0.0011702	0.182473	-2.45424	0.0117857	0.0230136
ETH_00031715	705.239	33.2033	81.5175	21.24	4.40871	5.29795e-09	6.1188e-08	8.65138	3.11293	5.44503e-07	2.71068e-06
ETH_00023890	1783.54	84.1241	151.088	21.2013	4.40608	1.57238e-09	1.94659e-08	11.8046	3.56128	1.14684e-08	7.55217e-08
ETH_00020735	1797.38	85.1039	104.42	21.1198	4.40053	5.42156e-09	6.24574e-08	17.213	4.10543	9.05628e-11	8.0696e-10
ETH_00021815	1496.37	70.9633	43.3242	21.0865	4.39825	0.000613859	0.00230868	34.5388	5.11015	1.27217e-05	4.92915e-05
ETH_00015370	1864.45	88.4566	149.975	21.0776	4.39764	0.034366	0.0677665	12.4317	3.63595	0.0290147	0.050203
ETH_00001900	183.937	8.72911	60.2376	21.0717	4.39723	1.33085e-06	1.01442e-05	3.05353	1.61048	0.0123122	0.0239549
ETH_00022770	41.4535	1.97574	5.9202	20.9813	4.39103	0.0046361	0.012676	7.00204	2.80777	0.0223664	0.0400203
ETH_00022005	616.589	29.4952	20.6792	20.9047	4.38576	0.00615202	0.0160237	29.8169	4.89806	0.000497037	0.00138343
ETH_00023190	650.621	31.1251	48.7304	20.9034	4.38567	1.85711e-08	1.94762e-07	13.3514	3.73892	9.25515e-09	6.16113e-08
ETH_00010760	51.2787	2.45926	0.934203	20.8512	4.38206	0.0726875	0.125298	54.8903	5.77848	0.01075	0.0211899
ETH_00014175	616.67	29.6328	1560.48	20.8104	4.37923	2.45922e-07	2.12279e-06	0.395181	-1.33942	0.0554669	0.0883458
ETH_00017805	948.438	45.5796	266.742	20.8084	4.37909	4.58144e-09	5.36983e-08	3.55564	1.83011	0.00163825	0.0040253
ETH_00009050	2179.01	104.874	325.129	20.7774	4.37694	9.79824e-06	6.17397e-05	6.70198	2.74459	0.000803907	0.00212152
ETH_00020290	2698.19	129.986	169.89	20.7576	4.37557	8.69211e-10	1.117e-08	15.8819	3.98932	3.32654e-10	2.6776e-09
ETH_00026795	1109.8	53.521	162.258	20.7358	4.37405	1.36389e-05	8.24659e-05	6.83971	2.77394	0.000565937	0.00155349
ETH_00008830	195.988	9.45278	0.467101	20.7333	4.37388	3.41343e-05	0.000183958	419.582	8.71281	1.38112e-13	1.74257e-12
ETH_00011740	2878.55	138.955	5179.77	20.7157	4.37266	1.71763e-05	0.000100331	0.555729	-0.847546	0.386125	0.468217
ETH_00043515	354.255	17.1348	16.0365	20.6746	4.36979	4.77263e-07	3.94791e-06	22.0905	4.46535	1.9548e-09	1.43592e-08
ETH_00043825	169.052	8.18474	43.2537	20.6545	4.36839	4.14563e-06	2.86117e-05	3.90838	1.96657	0.0140399	0.0268253
ETH_00021425	2328.93	112.87	5759.25	20.6338	4.36694	2.66121e-10	3.69011e-09	0.404382	-1.30621	0.024459	0.0433522
ETH_00030835	481.039	23.3662	190.809	20.5869	4.36366	2.3773e-08	2.44263e-07	2.52105	1.33403	0.0498164	0.0804794
ETH_00020595	35516.3	1726.06	4581.53	20.5765	4.36293	2.59486e-10	3.60906e-09	7.75207	2.95458	1.20047e-07	6.72143e-07
ETH_00025980	33110	1612.96	1319.05	20.5274	4.35948	1.82592e-10	2.5789e-09	25.1013	4.64969	3.09114e-15	4.87347e-14
ETH_00024595	760.578	37.0907	83.8147	20.5059	4.35797	1.79681e-08	1.8909e-07	9.07451	3.18182	2.79674e-06	1.23699e-05
ETH_00029570	3149.15	153.579	4951.28	20.5051	4.35791	6.08979e-10	8.00623e-09	0.636028	-0.652838	0.311095	0.389294
ETH_00003710	25.2053	1.22963	3.61923	20.4983	4.35743	0.0571894	0.103105	6.96428	2.79997	0.0829744	0.125049
ETH_00013675	3115.49	152	623.845	20.4966	4.35731	9.66662e-10	1.23527e-08	4.99402	2.3202	2.45933e-05	9.06536e-05
ETH_00040000	1029.03	50.3797	465.484	20.4256	4.3523	2.1115e-09	2.59291e-08	2.21068	1.14449	0.0718219	0.110514
ETH_00007950	534.538	26.2257	29.9882	20.3822	4.34924	7.58904e-08	7.17537e-07	17.8249	4.15582	2.85647e-09	2.04736e-08
ETH_00032535	804.892	39.5532	150.523	20.3496	4.34693	5.05285e-09	5.86377e-08	5.34729	2.41881	3.92062e-05	0.000137967
ETH_00009930	616.739	30.4622	754.635	20.246	4.33957	0.000267577	0.00112506	0.817267	-0.29112	0.663065	0.731592
ETH_00024275	1091.81	53.9661	222.602	20.2314	4.33852	6.40237e-09	7.28369e-08	4.90474	2.29418	0.000346359	0.000993936
ETH_00005710	2250.09	111.282	145.561	20.2197	4.33769	5.75283e-10	7.60708e-09	15.4581	3.95029	2.09763e-11	2.02256e-10
ETH_00025120	154.359	7.64037	71.6668	20.2031	4.33651	5.09422e-06	3.45317e-05	2.15385	1.10692	0.182972	0.246728
ETH_00037260	163.243	8.10469	1510.41	20.1418	4.33212	1.03425e-08	1.13781e-07	0.108079	-3.20984	7.71286e-08	4.42668e-07
ETH_00039905	113.874	5.66463	11.7012	20.1026	4.32931	0.000118641	0.000553697	9.73184	3.28271	0.00027391	0.000807465
ETH_00026055	28.6829	1.43137	153.216	20.0388	4.32473	0.0144597	0.0327046	0.187206	-2.4173	0.089679	0.133527
ETH_00004680	1829.04	91.3194	29.769	20.029	4.32402	1.29898e-06	9.93451e-06	61.441	5.94113	7.49357e-13	8.54808e-12
ETH_00024280	350.671	17.5191	250.545	20.0165	4.32312	4.24873e-08	4.15047e-07	1.39963	0.48505	0.608756	0.682522
ETH_00042985	279.304	13.9903	94.8437	19.9642	4.31934	8.37991e-07	6.64277e-06	2.94489	1.55821	0.0263498	0.0462029
ETH_00040145	603.691	30.2989	32.4184	19.9245	4.31647	3.61573e-08	3.58976e-07	18.6218	4.21892	1.81132e-10	1.52497e-09
ETH_00040665	691.125	34.6923	8.78259	19.9216	4.31626	2.90645e-08	2.94977e-07	78.6926	6.29816	3.41647e-17	6.83388e-16
ETH_00031710	601.855	30.379	54.369	19.8116	4.30827	3.27595e-08	3.28099e-07	11.0698	3.46856	3.88669e-08	2.34224e-07
ETH_00002045	1228.95	62.2501	133.899	19.7421	4.30321	8.43269e-09	9.40586e-08	9.17821	3.19821	2.76275e-07	1.46367e-06
ETH_00035520	1363.99	69.3461	285.744	19.6693	4.29787	3.01748e-07	2.57312e-06	4.77346	2.25504	0.00200271	0.00480986
ETH_00036235	325.336	16.5712	10.5082	19.6326	4.29518	6.29254e-07	5.10339e-06	30.9603	4.95235	1.45424e-10	1.2403e-09
ETH_00018960	680.584	34.6698	58.2919	19.6305	4.29502	1.35498e-07	1.23258e-06	11.6755	3.54541	3.01261e-08	1.84833e-07
ETH_00018500	404.652	20.6412	4585.69	19.6041	4.29309	0.000110675	0.000521054	0.0882423	-3.50239	0.000338038	0.00097372
ETH_00017835	4207.13	215.205	10.4376	19.5495	4.28906	3.35521e-09	4.0017e-08	403.076	8.65491	1.8836e-30	2.18402e-28
ETH_00025750	697.53	35.8643	2054.38	19.4491	4.28163	2.72509e-09	3.30634e-08	0.339532	-1.55838	0.00363046	0.00813281
ETH_00000920	716.838	37.1291	404.759	19.3066	4.27102	3.41756e-08	3.41532e-07	1.77102	0.824583	0.233127	0.304628
ETH_00013530	638.409	33.1008	56.2684	19.2868	4.26954	1.46136e-07	1.32014e-06	11.3458	3.50409	2.20014e-07	1.18758e-06
ETH_00004735	806.898	41.8491	31.6879	19.2811	4.26912	3.00636e-08	3.03596e-07	25.4639	4.67038	6.59097e-13	7.58458e-12
ETH_00010190	718.221	37.2732	25.7735	19.2691	4.26822	3.81532e-08	3.77969e-07	27.8666	4.80047	1.05515e-11	1.05862e-10
ETH_00025915	601.018	31.3268	1172.62	19.1854	4.26194	3.54793e-09	4.21501e-08	0.512541	-0.96426	0.140713	0.197417
ETH_00028835	1062.39	55.3783	284.361	19.1842	4.26185	6.05724e-09	6.90828e-08	3.73605	1.90151	0.00240274	0.00566079
ETH_00031450	898.703	47.3312	415.708	18.9875	4.24698	7.77381e-05	0.000382775	2.16186	1.11227	0.135615	0.191259
ETH_00029575	2114.03	111.368	2683.02	18.9823	4.24659	3.18002e-09	3.81268e-08	0.787928	-0.343864	0.653268	0.723047
ETH_00015770	544.292	28.7042	740.881	18.9621	4.24505	0.0109541	0.026013	0.734655	-0.444861	0.497917	0.578137
ETH_00004525	68.4008	3.60885	88.6115	18.9537	4.2444	0.000122515	0.000568291	0.771918	-0.37348	0.419657	0.501901
ETH_00016995	1537.85	81.3798	128.603	18.8972	4.2401	1.1353e-08	1.23609e-07	11.9582	3.57992	8.65756e-10	6.61964e-09
ETH_00007195	7226.47	384.395	22371	18.7996	4.23263	0.000349808	0.00142676	0.323028	-1.63027	0.150738	0.209396
ETH_00026405	1545.76	82.3501	1195.58	18.7706	4.2304	4.57981e-09	5.36983e-08	1.2929	0.370608	0.436864	0.51815
ETH_00038175	249.04	13.2858	0.935745	18.7448	4.22842	2.24398e-06	1.62881e-05	266.141	8.05604	3.04248e-15	4.80503e-14
ETH_00040515	2055.25	109.988	124.639	18.6861	4.2239	0.0053667	0.0142966	16.4897	4.04349	0.00285283	0.00657407
ETH_00006185	1010.15	54.1454	2125.42	18.6563	4.22159	1.55925e-06	1.16914e-05	0.475272	-1.07318	0.155774	0.215282
ETH_00005590	2745.75	147.325	1288.56	18.6373	4.22012	7.12262e-09	8.05288e-08	2.13087	1.09144	0.104398	0.152453
ETH_00038390	63.6271	3.42631	16.8501	18.5701	4.21491	0.00161565	0.00527412	3.77607	1.91689	0.0318199	0.0544703
ETH_00013330	1685.24	90.7975	429.884	18.5604	4.21416	3.08722e-06	2.18355e-05	3.92023	1.97094	0.0150816	0.0285783
ETH_00042505	1958.06	105.652	759.635	18.5331	4.21203	2.35032e-09	2.86689e-08	2.57764	1.36605	0.0124379	0.0241738
ETH_00006775	715.025	38.6662	222.49	18.4923	4.20885	1.88363e-08	1.96864e-07	3.21374	1.68425	0.0112642	0.0221059
ETH_00010765	70.2794	3.81058	4.90611	18.4432	4.20502	0.00057151	0.00216457	14.3249	3.84045	0.000663238	0.00179
ETH_00010195	1023.14	55.5384	163.211	18.4222	4.20337	8.3e-09	9.29193e-08	6.26882	2.64819	5.40646e-06	2.25515e-05
ETH_00038870	139.134	7.56032	22.9709	18.4031	4.20188	2.91376e-05	0.000159767	6.05694	2.59859	0.00531384	0.0113859
ETH_00012090	51.5505	2.80189	757.471	18.3985	4.20151	5.25955e-06	3.55468e-05	0.0680561	-3.87713	1.35723e-07	7.5301e-07
ETH_00035150	992.536	54.0686	71.4852	18.357	4.19826	1.54063e-08	1.64791e-07	13.8845	3.7954	2.79344e-09	2.00375e-08
ETH_00016475	932.259	50.8408	540.844	18.3368	4.19667	0.00133481	0.00449901	1.72371	0.785519	0.652815	0.722895
ETH_00022000	1335.92	72.939	313.694	18.3156	4.195	3.04156e-09	3.65628e-08	4.25867	2.0904	0.000313153	0.000910629
ETH_00028395	3964.1	216.854	386.441	18.2801	4.1922	1.4011e-09	1.7464e-08	10.258	3.35868	1.89244e-09	1.39235e-08
ETH_00011035	9549.22	525.29	13551.1	18.179	4.1842	1.30244e-09	1.63235e-08	0.704683	-0.504953	0.508502	0.588487
ETH_00023135	2436.88	134.158	23565.6	18.1642	4.18303	0.00631981	0.0164045	0.103408	-3.27358	0.0212605	0.0383661
ETH_00012800	100.571	5.54294	13.0287	18.144	4.18142	0.000434767	0.00171279	7.71917	2.94845	0.0012121	0.00307388
ETH_00024415	5826.59	321.299	1442.97	18.1345	4.18066	1.07663e-09	1.37004e-08	4.03791	2.01361	0.000147924	0.000461508
ETH_00003715	101.284	5.60379	7.12245	18.0742	4.17586	0.00197849	0.00622904	14.2203	3.82988	0.000217174	0.00065309
ETH_00015965	159.148	8.80916	20.4519	18.0662	4.17522	3.05091e-05	0.000166287	7.7816	2.96007	0.000470548	0.0013169
ETH_00042500	363.928	20.1801	181.8	18.0341	4.17265	1.47347e-07	1.32977e-06	2.0018	1.0013	0.14204	0.198973
ETH_00016085	377.22	20.9454	1582.92	18.0097	4.1707	1.48334e-08	1.59036e-07	0.238307	-2.06911	0.000382885	0.00109006
ETH_00043655	299.473	16.6513	586.633	17.985	4.16872	4.25556e-08	4.1527e-07	0.510494	-0.970034	0.123327	0.175934
ETH_00005495	91.8492	5.12026	116.986	17.9384	4.16498	2.1275e-05	0.000121245	0.78513	-0.348996	0.704022	0.767171
ETH_00018115	764.627	42.7778	485.994	17.8744	4.15982	1.04906e-06	8.14609e-06	1.57333	0.653818	0.384826	0.46695
ETH_00039845	258.31	14.4546	1071.94	17.8705	4.15951	1.28017e-08	1.38721e-07	0.240974	-2.05305	0.000737342	0.00197141
ETH_00028000	71.9553	4.03153	47.9755	17.8482	4.1577	0.000182447	0.000803014	1.49984	0.584804	0.306188	0.384151
ETH_00007660	3521.51	197.708	83.9173	17.8117	4.15475	5.28156e-09	6.1076e-08	41.9641	5.39108	1.07543e-17	2.30701e-16
ETH_00016375	147.951	8.32563	14.7404	17.7705	4.15141	4.6154e-05	0.000241323	10.0371	3.32727	7.2998e-05	0.000242708
ETH_00007910	456.964	25.7198	649.609	17.767	4.15113	0.00343002	0.00984175	0.703444	-0.507492	0.861859	0.900391
ETH_00018780	2703.01	153.233	84.4729	17.6398	4.14077	3.25039e-09	3.89194e-08	31.9986	4.99993	8.43353e-16	1.45209e-14
ETH_00008075	3410.83	193.453	1381.44	17.6314	4.14007	2.2702e-09	2.78031e-08	2.46904	1.30395	0.0069476	0.01449
ETH_00030470	710.066	40.2993	54.4471	17.6198	4.13913	2.07476e-06	1.51562e-05	13.0414	3.70503	2.20135e-06	9.88933e-06
ETH_00041420	1022.04	58.1161	720.637	17.5862	4.13637	8.19913e-09	9.19027e-08	1.41825	0.504107	0.283197	0.35959
ETH_00002225	815.206	46.4026	1.24456	17.5681	4.13489	1.00536e-07	9.34585e-07	655.014	9.35538	9.43109e-26	5.46765e-24
ETH_00027820	19.0614	1.08874	7.24007	17.5078	4.12993	0.0571923	0.103105	2.63277	1.39658	0.57742	0.65523
ETH_00012845	1078.88	61.7666	111.163	17.467	4.12656	9.93181e-05	0.000474302	9.70536	3.27878	0.000498416	0.00138594
ETH_00008650	1738.66	99.6802	163.563	17.4424	4.12453	6.25753e-06	4.16135e-05	10.6299	3.41006	7.10333e-06	2.89056e-05
ETH_00010325	27.2844	1.57226	88.7986	17.3536	4.11716	0.134561	0.209082	0.307262	-1.70246	0.27497	0.350456
ETH_00034295	982.787	56.7264	295.998	17.325	4.11479	3.96574e-08	3.90749e-07	3.32024	1.73129	0.00323759	0.00735889
ETH_00031650	140.903	8.1431	70.0095	17.3034	4.11298	2.74908e-05	0.000151557	2.01262	1.00908	0.126018	0.179243
ETH_00030245	3908.91	226.217	1937.9	17.2794	4.11098	1.18621e-09	1.49695e-08	2.01708	1.01227	0.0335426	0.0570249
ETH_00039490	44.9254	2.60016	24.4743	17.278	4.11086	0.00470354	0.012822	1.83562	0.876266	0.522128	0.601699
ETH_00012995	305.82	17.7208	66.9174	17.2577	4.10917	1.03513e-06	8.05162e-06	4.57012	2.19223	0.00221927	0.00527652
ETH_00030830	525.562	30.459	0.351097	17.2547	4.10892	3.85635e-07	3.23692e-06	1496.91	10.5478	1.02787e-23	4.54845e-22
ETH_00012610	339.274	19.6965	9.11464	17.2251	4.10644	5.92043e-07	4.81873e-06	37.223	5.21812	5.33731e-11	4.85982e-10
ETH_00015335	2447.21	142.205	45.8618	17.209	4.1051	2.58544e-09	3.14528e-08	53.3606	5.7377	1.55559e-18	3.76962e-17
ETH_00039045	325.044	18.9088	484.282	17.1901	4.10351	6.5754e-08	6.27551e-07	0.671188	-0.575212	0.469401	0.551174
ETH_00029350	49.1956	2.86274	19.4382	17.1848	4.10306	0.00210862	0.00656622	2.53087	1.33963	0.193908	0.259109
ETH_00022840	316.832	18.4861	94.9684	17.1389	4.09921	0.000189911	0.000830259	3.33619	1.7382	0.114326	0.1651
ETH_00031245	5552.38	323.979	272.139	17.1381	4.09913	1.67707e-09	2.07339e-08	20.4028	4.35069	1.38428e-13	1.74415e-12
ETH_00026435	1492.01	87.1278	768.989	17.1244	4.09798	0.00517221	0.0138635	1.94022	0.956221	0.659335	0.728488
ETH_00010150	447.326	26.1265	139.857	17.1216	4.09774	1.10103e-07	1.0137e-06	3.19845	1.67737	0.00468341	0.01019
ETH_00015490	667.255	39.0889	894.112	17.0702	4.09341	1.25775e-08	1.36616e-07	0.746276	-0.422218	0.381008	0.462992
ETH_00014340	1740.16	102.223	2062.4	17.0232	4.08943	4.33728e-09	5.09966e-08	0.843752	-0.245109	0.682763	0.748726
ETH_00004615	23.2157	1.37052	272.639	16.9393	4.0823	0.0137465	0.0313558	0.0851516	-3.55382	0.00217714	0.00518393
ETH_00021035	2585.91	152.721	446.032	16.9322	4.0817	6.73829e-09	7.62781e-08	5.79758	2.53545	1.00971e-05	3.98663e-05
ETH_00042440	482.285	28.4865	46.9859	16.9303	4.08154	1.93128e-07	1.7141e-06	10.2644	3.35958	5.04429e-06	2.11661e-05
ETH_00008100	223.055	13.1833	73.3644	16.9195	4.08062	6.20694e-06	4.13373e-05	3.04038	1.60425	0.0244849	0.0433897
ETH_00020740	730.911	43.2004	49.6441	16.9191	4.08058	7.29697e-08	6.92794e-07	14.723	3.88	7.45397e-09	5.02786e-08
ETH_00041045	959.444	56.7872	724.092	16.8954	4.07856	1.49658e-08	1.60268e-07	1.32503	0.406024	0.352824	0.43311
ETH_00041585	51.8779	3.08368	706.172	16.8234	4.07239	3.04578e-05	0.000166179	0.0734635	-3.76683	9.18481e-07	4.39796e-06
ETH_00029685	4235.9	251.886	189.005	16.8168	4.07183	3.94038e-09	4.65098e-08	22.4116	4.48617	6.24624e-13	7.22419e-12
ETH_00034735	463.021	27.6955	1276.99	16.7183	4.06335	3.57043e-08	3.5564e-07	0.362587	-1.4636	0.010289	0.0204176
ETH_00029580	7062.67	422.75	2833.13	16.7065	4.06234	2.46102e-09	2.99791e-08	2.49288	1.31782	0.0104572	0.0207155
ETH_00000635	1050.13	62.9738	3146.13	16.6756	4.05967	5.51998e-09	6.33514e-08	0.333783	-1.58302	0.00688741	0.0143743
ETH_00019235	230.049	13.8077	184.565	16.6609	4.05839	0.000565457	0.00214826	1.24644	0.317814	0.945557	0.964617
ETH_00033410	232.85	13.9903	10.8124	16.6437	4.0569	8.95259e-06	5.72414e-05	21.5355	4.42864	5.28613e-08	3.11189e-07
ETH_00002735	940.025	56.7296	32.5937	16.5703	4.05053	2.4846e-07	2.14065e-06	28.8407	4.85003	5.02954e-12	5.24125e-11
ETH_00013285	1066.46	64.6293	15784.9	16.5012	4.0445	3.30265e-09	3.94932e-08	0.0675623	-3.88764	1.03885e-10	9.15871e-10
ETH_00034505	56661.6	3440.22	560.995	16.4703	4.0418	3.60863e-09	4.27599e-08	101.002	6.65824	2.64136e-23	1.09977e-21
ETH_00035120	1103.47	67.0886	512.15	16.4479	4.03983	2.38947e-07	2.07239e-06	2.15458	1.10741	0.159931	0.220196
ETH_00037525	187.346	11.4093	12.0286	16.4204	4.03742	3.32586e-05	0.000179663	15.575	3.96116	3.00271e-06	1.31728e-05
ETH_00024790	992.654	60.4761	649.464	16.414	4.03685	2.28582e-07	1.99577e-06	1.52842	0.61204	0.162284	0.222834
ETH_00010910	9396.42	572.996	405.117	16.3988	4.03551	3.03099e-08	3.0524e-07	23.1943	4.5357	4.4158e-12	4.63861e-11
ETH_00018725	175.691	10.7241	47.0579	16.3829	4.03412	0.0146021	0.0329831	3.73352	1.90054	0.111092	0.161038
ETH_00000505	329.981	20.1993	70.1635	16.3363	4.03001	1.22052e-06	9.35015e-06	4.70303	2.23359	0.00228211	0.00540579
ETH_00021805	661.135	40.4786	1.86995	16.333	4.02971	5.35402e-05	0.000277242	353.558	8.4658	5.1976e-15	7.98825e-14
ETH_00009450	29891.7	1830.68	15055.6	16.3282	4.0293	2.32226e-09	2.83645e-08	1.98541	0.98944	0.0429847	0.070773
ETH_00015455	17799.5	1092.08	69417	16.2987	4.02669	0.00104425	0.00363931	0.256414	-1.96345	0.090741	0.134933
ETH_00019645	619.587	38.061	1024.32	16.2788	4.02492	1.47493e-08	1.58321e-07	0.604874	-0.725293	0.16677	0.228104
ETH_00024695	2092.83	129.156	145.346	16.2039	4.01827	9.29072e-09	1.0275e-07	14.399	3.84789	6.2193e-10	4.85668e-09
ETH_00041730	547.763	33.9237	45.1473	16.1469	4.01319	8.21813e-07	6.53155e-06	12.1328	3.60084	1.54765e-07	8.52979e-07
ETH_00040155	759.393	47.0494	1190.88	16.1403	4.0126	1.8774e-08	1.96438e-07	0.637675	-0.649107	0.239193	0.311083
ETH_00020645	1973.57	122.544	409.441	16.105	4.00944	2.57066e-08	2.62651e-07	4.82016	2.26908	0.000300649	0.000877891
ETH_00008820	3909.6	242.983	216.38	16.09	4.00809	1.72048e-08	1.82108e-07	18.0682	4.17538	1.39517e-12	1.54906e-11
ETH_00026785	440.978	27.417	170.316	16.0841	4.00757	7.41461e-06	4.83221e-05	2.58918	1.3725	0.131541	0.186202
ETH_00032835	285.858	17.8009	42.3979	16.0587	4.00528	0.000317177	0.00130592	6.74227	2.75323	0.00932508	0.0187279
ETH_00043255	428.918	26.7701	388.295	16.0223	4.00201	0.00195824	0.00616954	1.10462	0.143548	0.989862	0.996717
ETH_00005285	370.859	23.1837	1877.46	15.9966	3.99969	7.54645e-09	8.47954e-08	0.197533	-2.33984	0.000109152	0.000351212
ETH_00042715	538.904	33.7252	174.27	15.9793	3.99813	2.53684e-07	2.1836e-06	3.09235	1.6287	0.00952423	0.019061
ETH_00004495	515.353	32.4315	97.8189	15.8905	3.99009	7.26016e-07	5.82089e-06	5.26844	2.39738	8.4834e-05	0.000278124
ETH_00023510	3469.36	219.691	935.219	15.792	3.98112	1.09826e-08	1.20006e-07	3.70968	1.89129	0.000408331	0.00115513
ETH_00037065	696.19	44.1707	133.018	15.7613	3.97832	7.98776e-08	7.51344e-07	5.23379	2.38785	0.000498057	0.00138585
ETH_00000540	19.3458	1.22963	50.4509	15.733	3.97572	0.0541157	0.0986122	0.383458	-1.38286	0.337286	0.417348
ETH_00041000	417.727	26.61	15.9598	15.6981	3.97252	7.36481e-07	5.89443e-06	26.1738	4.71005	2.54452e-10	2.09602e-09
ETH_00038650	35.3271	2.25752	602.385	15.6486	3.96796	0.000207564	0.000894151	0.0586454	-4.09184	5.77914e-07	2.85528e-06
ETH_00032735	8.50221	0.544369	953.062	15.6185	3.96518	0.00225562	0.00694811	0.00892094	-6.80859	2.39834e-19	6.4614e-18
ETH_00023740	219.44	14.0511	20.9741	15.6172	3.96507	0.000135839	0.000622498	10.4624	3.38714	0.000218157	0.000655616
ETH_00035125	1599.14	102.428	1139.71	15.6124	3.96462	0.000616723	0.00231658	1.40311	0.488632	0.87005	0.906261
ETH_00013825	2236.25	143.48	89.1675	15.5858	3.96216	5.97258e-09	6.8288e-08	25.0792	4.64842	2.41239e-13	2.9307e-12
ETH_00034260	438.787	28.1598	8.28716	15.582	3.96181	1.66915e-06	1.24728e-05	52.9478	5.7265	3.27823e-13	3.92018e-12
ETH_00024545	2255.28	145.141	5895.46	15.5385	3.95778	9.60988e-05	0.000460991	0.382546	-1.3863	0.0587552	0.0928567
ETH_00027645	16369.1	1054.03	3569.25	15.5299	3.95698	8.64323e-09	9.61717e-08	4.58615	2.19728	2.37965e-05	8.81065e-05
ETH_00031985	10476.4	675.305	105.589	15.5136	3.95546	3.91194e-09	4.62339e-08	99.2189	6.63254	5.85057e-24	2.70663e-22
ETH_00021680	70.9875	4.57589	7.31376	15.5134	3.95544	0.002696	0.00806461	9.70602	3.27888	0.00295506	0.00677895
ETH_00032120	1626.72	104.877	6378.03	15.5107	3.9552	9.07101e-06	5.79579e-05	0.255051	-1.97114	0.00948976	0.0190044
ETH_00039970	127.72	8.24559	369.949	15.4895	3.95322	1.00481e-05	6.29662e-05	0.345237	-1.53434	0.0278557	0.0484638
ETH_00018015	1338.31	86.4617	524.715	15.4787	3.95221	2.97264e-08	3.01025e-07	2.55056	1.35081	0.011169	0.0219357
ETH_00020525	1074.28	69.5094	75.238	15.4551	3.95001	6.15166e-08	5.90197e-07	14.2784	3.83576	3.46104e-09	2.44623e-08
ETH_00009995	24587	1593.17	535.3	15.4328	3.94793	4.87659e-09	5.68788e-08	45.9312	5.5214	4.8572e-19	1.26039e-17
ETH_00002220	1782.36	115.726	27.9213	15.4015	3.945	4.22647e-08	4.13758e-07	63.8353	5.99628	1.2202e-18	3.00459e-17
ETH_00017845	425.694	27.6571	490.612	15.3919	3.9441	2.70526e-07	2.31981e-06	0.867681	-0.204764	0.678645	0.745013
ETH_00019925	3045.64	198.214	377.062	15.3654	3.94162	2.26251e-08	2.34049e-07	8.07729	3.01387	5.88956e-08	3.4362e-07
ETH_00028400	220.636	14.3937	57.5684	15.3286	3.93816	1.02629e-05	6.40922e-05	3.83259	1.93832	0.00332498	0.00752764
ETH_00028155	3714.46	242.346	10182.1	15.3271	3.93801	1.27939e-08	1.38721e-07	0.364802	-1.45481	0.00636418	0.0134137
ETH_00001550	2993.84	195.909	10.436	15.2818	3.93374	1.6112e-08	1.71536e-07	286.876	8.16428	1.04339e-27	8.03149e-26
ETH_00029190	1408.67	92.4946	8413.48	15.2297	3.92882	0.00482562	0.0131	0.16743	-2.57837	0.042661	0.0703281
ETH_00034340	1411	92.8949	99.949	15.1892	3.92498	3.36716e-08	3.36863e-07	14.1172	3.81938	2.78471e-09	1.99906e-08
ETH_00002215	3299.85	217.293	210.92	15.1862	3.92469	1.4725e-08	1.58246e-07	15.645	3.96763	2.40562e-11	2.29059e-10
ETH_00015555	521.147	34.513	123.978	15.1	3.91648	4.84125e-05	0.000252265	4.20356	2.07161	0.0153803	0.0290361
ETH_00022090	3821.36	253.304	1266.9	15.0861	3.91514	0.495094	0.601897	3.01631	1.59278	0.74238	0.801024
ETH_00035405	1454.88	96.5805	43.5283	15.0639	3.91303	4.37225e-08	4.25746e-07	33.4238	5.0628	8.13246e-15	1.20931e-13
ETH_00043865	42.9759	2.86274	3.92963	15.0122	3.90806	0.0116488	0.0273574	10.9364	3.45106	0.0140975	0.0268972
ETH_00034875	1198.01	79.8108	6123.29	15.0107	3.90792	1.11443e-08	1.21482e-07	0.195649	-2.35366	2.78904e-05	0.000101299
ETH_00000675	537.669	35.8226	110.195	15.0092	3.90777	2.4739e-07	2.13344e-06	4.87927	2.28667	0.00025014	0.000742236
ETH_00035195	3200.98	213.741	362.252	14.9759	3.90457	2.04592e-05	0.000117035	8.83634	3.14345	3.79092e-05	0.00013366
ETH_00037955	21.4113	1.43137	440.058	14.9586	3.90291	0.159107	0.240306	0.0486557	-4.36125	0.0312208	0.0535924
ETH_00028180	1517.18	101.553	891.606	14.9397	3.90108	5.39544e-08	5.20931e-07	1.70162	0.766911	0.0854213	0.128209
ETH_00038035	136.193	9.13259	130.337	14.9129	3.89849	2.02493e-05	0.000116052	1.04493	0.0634014	0.905866	0.934851
ETH_00027705	3798.49	255.299	12.2998	14.8786	3.89516	2.04913e-08	2.13428e-07	308.826	8.27065	1.02238e-28	9.00484e-27
ETH_00016450	43.7242	2.94279	3.65534	14.8581	3.89318	0.0208944	0.0446779	11.9617	3.58036	0.0107288	0.0211665
ETH_00006385	5638.16	380.254	1829.97	14.8274	3.89019	3.13766e-08	3.1494e-07	3.08101	1.62341	0.00469359	0.0102049
ETH_00031005	812.407	54.7923	180.344	14.827	3.89016	0.000111914	0.000525799	4.50476	2.17145	0.013182	0.0254794
ETH_00013380	148.725	10.0388	46.7193	14.815	3.88899	6.14305e-05	0.0003126	3.18337	1.67055	0.0601788	0.0948774
ETH_00023275	1342.27	90.6982	213.83	14.7993	3.88745	4.98792e-08	4.83119e-07	6.27725	2.65013	1.27319e-05	4.92915e-05
ETH_00018100	884.814	59.8101	100.54	14.7937	3.88691	4.75793e-06	3.24449e-05	8.80066	3.13761	3.13222e-05	0.00011247
ETH_00024305	4927.36	333.137	1630.59	14.7908	3.88663	2.70219e-08	2.75781e-07	3.02183	1.59542	0.00152058	0.00376753
ETH_00027795	302.153	20.5003	14.6198	14.739	3.88156	1.2559e-05	7.68019e-05	20.6674	4.36928	1.81415e-08	1.1516e-07
ETH_00000330	6063.83	411.674	1600.01	14.7297	3.88066	1.92131e-08	2.00572e-07	3.78986	1.92215	0.00197978	0.00476602
ETH_00027490	1446.9	98.3578	4.85917	14.7106	3.87878	3.88965e-08	3.84082e-07	297.768	8.21804	5.08389e-26	3.04369e-24
ETH_00013940	4307.54	294.154	1256.62	14.6438	3.87222	2.33462e-08	2.4069e-07	3.42789	1.77732	0.000269037	0.000793937
ETH_00000830	3535.29	242.18	655.712	14.5978	3.86768	1.75099e-08	1.84908e-07	5.39153	2.43069	4.95397e-06	2.08158e-05
ETH_00037840	419.27	28.8067	60.7428	14.5546	3.8634	2.045e-06	1.49508e-05	6.90238	2.78709	2.09435e-05	7.82086e-05
ETH_00018445	896.003	61.6641	138.967	14.5304	3.861	1.35116e-07	1.23033e-06	6.44759	2.68876	1.07042e-05	4.20097e-05
ETH_00019130	3365.07	231.66	652.166	14.5259	3.86055	4.03901e-08	3.9689e-07	5.15983	2.36732	7.64742e-06	3.09e-05
ETH_00014985	4856.19	336.093	12127	14.4489	3.85289	5.83795e-09	6.68324e-08	0.400446	-1.32032	0.0216356	0.0388711
ETH_00035570	568.911	39.4123	233.945	14.4349	3.85149	1.33743e-07	1.21906e-06	2.43181	1.28203	0.0400864	0.0667378
ETH_00040335	301.807	20.9262	9.70238	14.4225	3.85025	3.99625e-06	2.76855e-05	31.1065	4.95915	5.04629e-10	3.98483e-09
ETH_00013780	780.459	54.2287	2297.15	14.392	3.84719	3.57961e-08	3.55778e-07	0.33975	-1.55745	0.0043431	0.00953774
ETH_00032240	603.116	41.9292	4.51582	14.3842	3.84641	1.07139e-06	8.29824e-06	133.556	7.06131	3.65055e-18	8.40176e-17
ETH_00034265	999.718	69.5479	161.29	14.3745	3.84544	1.27826e-07	1.16862e-06	6.19828	2.63187	3.28596e-05	0.000117555
ETH_00023320	2736.42	190.667	4058.81	14.3518	3.84316	2.20675e-08	2.2906e-07	0.674192	-0.568768	0.289703	0.366531
ETH_00009815	78.2965	5.46289	38.663	14.3324	3.84121	0.000519025	0.00199561	2.0251	1.01799	0.229749	0.301117
ETH_00041930	469.777	32.8158	420.22	14.3156	3.83952	1.11634e-06	8.60986e-06	1.11793	0.160833	0.987177	0.995217
ETH_00019660	479.388	33.5043	3594.85	14.3083	3.83878	0.0163025	0.0361907	0.133354	-2.90667	0.0201351	0.0365948
ETH_00017950	461.238	32.2522	423.815	14.301	3.83804	0.00106414	0.00370158	1.0883	0.122076	0.966851	0.981531
ETH_00027970	4053.69	283.933	590.66	14.2769	3.83561	9.88076e-08	9.218e-07	6.86298	2.77884	9.11727e-07	4.3679e-06
ETH_00012545	1233.8	86.6218	60.3136	14.2436	3.83224	7.33074e-08	6.95278e-07	20.4565	4.35449	1.41654e-11	1.40276e-10
ETH_00030600	352.605	24.8168	533.454	14.2083	3.82867	0.00160221	0.00524152	0.660986	-0.597308	0.364703	0.44584
ETH_00013550	205.16	14.4546	42.169	14.1934	3.82715	1.84836e-05	0.000107008	4.86519	2.2825	0.00774672	0.0159748
ETH_00018135	76.3956	5.38285	22.6574	14.1924	3.82705	0.000910327	0.0032394	3.37178	1.75351	0.054678	0.0872562
ETH_00035550	554.088	39.1465	375.903	14.1542	3.82316	6.93628e-07	5.5661e-06	1.47402	0.559753	0.242507	0.314819
ETH_00018130	178.596	12.6197	34.1013	14.1521	3.82294	2.77165e-05	0.00015234	5.23721	2.3888	0.0013384	0.00336435
ETH_00010230	1741.81	123.155	86.2364	14.1432	3.82203	3.00801e-08	3.03596e-07	20.1981	4.33615	2.81791e-12	3.03671e-11
ETH_00007030	1518.3	107.481	782.146	14.1263	3.82031	3.01758e-07	2.57312e-06	1.9412	0.956948	0.0556947	0.0886316
ETH_00012330	790.312	56.1596	731.208	14.0726	3.81482	0.0123337	0.0286269	1.08083	0.112139	0.82329	0.87012
ETH_00042090	439.425	31.3268	565.259	14.0271	3.81015	2.18672e-07	1.92212e-06	0.777386	-0.363296	0.547485	0.62589
ETH_00024180	1891.89	134.875	33.2099	14.027	3.81013	1.01656e-07	9.41634e-07	56.9678	5.83207	1.69199e-18	4.08936e-17
ETH_00019885	24.8353	1.774	631.374	13.9996	3.80731	1.72515e-05	0.000100641	0.0393352	-4.66803	2.06043e-10	1.71734e-09
ETH_00014180	2375.68	169.923	6310.43	13.9809	3.80538	8.87579e-09	9.85191e-08	0.376468	-1.4094	0.0111479	0.0219036
ETH_00024960	4.77413	0.342631	2126.77	13.9337	3.80051	0.0660463	0.115797	0.00224478	-8.79921	2.06637e-08	1.3e-07
ETH_00010720	2394.62	172.165	8.84036	13.9089	3.79793	2.40904e-08	2.46968e-07	270.873	8.08147	5.78118e-27	4.04242e-25
ETH_00021195	123.168	8.87	2.64587	13.8859	3.79555	0.000508437	0.00195986	46.5512	5.54075	2.02593e-07	1.09743e-06
ETH_00012385	1638.31	118.224	708.004	13.8577	3.79261	6.54231e-08	6.25048e-07	2.31398	1.21038	0.00757927	0.0156753
ETH_00021970	561.227	40.5778	45.3963	13.8309	3.78982	1.03198e-06	8.03394e-06	12.3628	3.62794	9.14204e-08	5.20454e-07
ETH_00016990	558.63	40.4978	59.1101	13.7941	3.78598	1.39152e-06	1.04841e-05	9.45068	3.24042	3.62735e-07	1.88252e-06
ETH_00039205	153.465	11.1275	19.2733	13.7915	3.7857	0.00142888	0.00475974	7.96256	2.99323	0.00336809	0.00761583
ETH_00022140	779.46	56.5214	189.971	13.7905	3.78561	0.000165422	0.000738049	4.10305	2.0367	0.00663045	0.0139077
ETH_00021030	277.109	20.1384	56.1075	13.7602	3.78243	5.55967e-06	3.74365e-05	4.93888	2.30419	0.000804799	0.00212265
ETH_00016270	152.788	11.1083	6.54559	13.7543	3.78182	6.4531e-05	0.000326194	23.3421	4.54486	4.43245e-07	2.25939e-06
ETH_00034420	6078.36	442.094	54.9913	13.749	3.78126	2.10057e-08	2.18536e-07	110.533	6.78834	3.19036e-24	1.53004e-22
ETH_00015620	510.997	37.1964	6379.1	13.7378	3.78008	4.29794e-09	5.05993e-08	0.0801048	-3.64197	6.50256e-09	4.42194e-08
ETH_00040310	496.935	36.3062	72.6386	13.6873	3.77477	6.82399e-07	5.48564e-06	6.84119	2.77425	1.59627e-05	6.06462e-05
ETH_00043045	416.95	30.5006	26.7675	13.6702	3.77296	1.55231e-06	1.1657e-05	15.5767	3.96132	1.735e-08	1.10519e-07
ETH_00024590	2443.81	179.206	350.568	13.6369	3.76944	5.47011e-08	5.26469e-07	6.971	2.80137	5.44979e-06	2.26993e-05
ETH_00021530	5645.79	414.361	14933.1	13.6253	3.76822	1.41941e-08	1.52721e-07	0.378071	-1.40327	0.00763584	0.0157709
ETH_00002555	625.889	46.0056	181.796	13.6046	3.76603	3.21591e-07	2.73203e-06	3.4428	1.78358	0.00760146	0.015709
ETH_00010785	117.825	8.66826	4706.4	13.5927	3.76476	8.24926e-05	0.000402709	0.0250351	-5.31991	5.85315e-10	4.59425e-09
ETH_00021670	5159.77	380.53	5187.15	13.5594	3.76123	1.00106e-08	1.10444e-07	0.994722	-0.00763481	0.820271	0.86777
ETH_00005535	95.8862	7.096	45.0484	13.5127	3.75624	0.000308668	0.00127376	2.12852	1.08985	0.291089	0.36803
ETH_00022225	262.851	19.4724	108.725	13.4987	3.75474	1.60433e-05	9.45604e-05	2.41757	1.27356	0.106262	0.154797
ETH_00039190	205.836	15.2807	199.613	13.4703	3.75171	0.000126405	0.000583074	1.03118	0.0442933	0.957791	0.975035
ETH_00000245	1099.45	81.6649	6.18986	13.463	3.75093	1.49236e-07	1.34416e-06	177.622	7.47266	8.82688e-22	3.01695e-20
ETH_00001970	1493.82	111.093	152.064	13.4466	3.74917	1.96732e-07	1.74299e-06	9.82359	3.29625	2.34455e-07	1.26107e-06
ETH_00000150	1321.03	98.3353	583.521	13.4339	3.74781	1.43426e-07	1.29695e-06	2.2639	1.17881	0.0540605	0.0864514
ETH_00022815	10838.4	808.768	4216.08	13.4011	3.74428	2.31614e-08	2.39055e-07	2.57072	1.36217	0.00865796	0.017612
ETH_00042770	919.23	68.6192	1802.73	13.3961	3.74374	5.35248e-08	5.17331e-07	0.509911	-0.971682	0.0976871	0.143653
ETH_00000740	289.679	21.6274	52.9207	13.3941	3.74352	2.03606e-05	0.000116544	5.47382	2.45255	0.000206334	0.00062418
ETH_00024935	70.3712	5.26116	1764.67	13.3756	3.74153	0.0545918	0.0991488	0.0398777	-4.64827	0.00699073	0.01457
ETH_00004730	1300.15	97.3491	74.6144	13.3555	3.73936	1.41347e-07	1.28069e-06	17.4249	4.12308	1.08192e-11	1.08428e-10
ETH_00037495	413.682	31.0867	72.3722	13.3074	3.73415	1.89461e-06	1.39632e-05	5.71603	2.51501	5.78692e-05	0.000196254
ETH_00013635	14.4716	1.08874	0.702194	13.2921	3.7325	0.164068	0.24621	20.6092	4.36521	0.0595284	0.0939329
ETH_00015930	4506.7	339.058	6340.32	13.2918	3.73247	4.0912e-08	4.01377e-07	0.7108	-0.492484	0.27234	0.347732
ETH_00036685	94.503	7.11521	43.3711	13.2818	3.73138	0.000420981	0.00166434	2.17894	1.12363	0.11697	0.168229
ETH_00017330	263.026	19.815	388.832	13.2741	3.73054	0.00249128	0.00755919	0.676452	-0.56394	0.385757	0.467894
ETH_00039960	139.894	10.5415	187.793	13.2708	3.73018	0.000787289	0.00286184	0.744936	-0.424812	0.329375	0.409151
ETH_00002715	1174.14	88.4951	4640	13.2679	3.72987	2.27462e-08	2.35035e-07	0.253048	-1.98252	0.00083806	0.00219961
ETH_00010500	2572.23	194.657	331.932	13.2142	3.72402	8.54829e-08	8.02414e-07	7.74928	2.95406	2.09439e-07	1.1325e-06
ETH_00011505	170.926	12.9624	15.6762	13.1863	3.72097	6.58039e-05	0.000330796	10.9036	3.44673	1.60606e-05	6.09676e-05
ETH_00010365	450.378	34.1703	11.3078	13.1804	3.72032	2.52208e-06	1.80766e-05	39.8291	5.31575	2.25079e-13	2.75264e-12
ETH_00000995	573.969	43.7832	88.8635	13.1093	3.71252	0.000148005	0.000670444	6.45899	2.69131	0.00262467	0.00610822
ETH_00008505	2637.79	201.391	6117.99	13.0979	3.71126	4.66081e-08	4.52878e-07	0.431153	-1.21373	0.0155414	0.0292921
ETH_00011480	2033.81	155.392	758.295	13.0883	3.7102	1.34962e-06	1.02531e-05	2.68208	1.42335	0.0616695	0.0968941
ETH_00031735	1500.99	114.686	2222.61	13.0879	3.71016	8.76219e-08	8.19961e-07	0.675327	-0.566341	0.265236	0.340055
ETH_00018950	3915.76	300.501	86.169	13.0308	3.70385	0.000172178	0.000762656	45.4428	5.50598	3.33104e-09	2.35981e-08
ETH_00010525	4360.09	335.014	1.59566	13.0147	3.70207	7.84658e-08	7.39589e-07	2732.47	11.416	1.39032e-39	9.79644e-37
ETH_00000545	39.0637	3.00363	80.4237	13.0055	3.70105	0.0599664	0.107189	0.485724	-1.04179	0.449957	0.531683
ETH_00006225	574.903	44.27	503.246	12.9863	3.69892	0.00500555	0.0134881	1.14239	0.192052	0.999283	1
ETH_00035160	257.312	19.8374	2.95623	12.9711	3.69722	1.35055e-05	8.17134e-05	87.0407	6.44362	5.13809e-13	6.01853e-12
ETH_00042580	375.939	29.0693	31.8082	12.9325	3.69293	4.73189e-06	3.23399e-05	11.819	3.56303	1.20276e-06	5.64988e-06
ETH_00022630	3881.21	300.533	214.606	12.9144	3.69091	1.15695e-07	1.06304e-06	18.0853	4.17675	8.02802e-14	1.03427e-12
ETH_00004010	252.877	19.5941	15.455	12.9058	3.68995	2.44463e-05	0.000137092	16.3621	4.03229	5.45144e-07	2.71092e-06
ETH_00041110	158.923	12.3572	12.1116	12.8608	3.6849	0.000384614	0.00154523	13.1215	3.71386	6.39394e-05	0.000215167
ETH_00038885	238.146	18.5278	26.6577	12.8535	3.68408	2.23428e-05	0.000126776	8.93348	3.15922	7.54705e-05	0.000250203
ETH_00022085	612.624	47.693	68.3672	12.8451	3.68315	1.73611e-06	1.29203e-05	8.96079	3.16363	1.82488e-06	8.31848e-06
ETH_00021200	1959.96	152.804	74.6735	12.8266	3.68107	1.48097e-07	1.33522e-06	26.2471	4.71409	2.37601e-13	2.89033e-12
ETH_00030890	3552.98	277.09	7410.44	12.8225	3.6806	3.86771e-08	3.82329e-07	0.479456	-1.06053	0.0611467	0.0961551
ETH_00042455	2242.89	175.117	266.751	12.8079	3.67897	9.25937e-08	8.64713e-07	8.40816	3.07179	4.48222e-07	2.28095e-06
ETH_00010215	6761.56	528.79	3059.21	12.7869	3.67659	7.10165e-08	6.75656e-07	2.21023	1.1442	0.0105447	0.0208707
ETH_00042185	613.638	48.0773	889.885	12.7636	3.67396	2.25329e-07	1.97303e-06	0.68957	-0.536231	0.305678	0.383616
ETH_00007225	3087.01	242.737	1714.96	12.7175	3.66875	8.67611e-08	8.13575e-07	1.80005	0.848039	0.150172	0.208705
ETH_00013425	1440.08	113.248	2641.56	12.7162	3.6686	0.00144881	0.00481565	0.545164	-0.875238	0.422862	0.505074
ETH_00010360	8040.76	632.956	6905.68	12.7035	3.66716	0.000323133	0.00132925	1.16437	0.219549	0.861041	0.899946
ETH_00017880	1529.06	120.385	3212.04	12.7013	3.66691	8.05819e-08	7.57188e-07	0.476039	-1.07085	0.0801756	0.121444
ETH_00006010	4109.04	323.595	575.625	12.6981	3.66654	0.0663172	0.116138	7.13839	2.8356	0.0534744	0.0856488
ETH_00035155	294.521	23.2637	1077.64	12.6601	3.66222	1.87948e-07	1.67139e-06	0.273302	-1.87143	0.00173057	0.00422495
ETH_00000620	813.433	64.3124	183.988	12.6482	3.66086	1.04068e-07	9.62024e-07	4.42113	2.14442	0.000352209	0.00100946
ETH_00010630	605.139	47.8788	2169.14	12.639	3.65981	0.00661828	0.0170628	0.278977	-1.84178	0.0854081	0.128209
ETH_00028620	327.41	25.9055	4771.33	12.6386	3.65976	1.29716e-07	1.18471e-06	0.0686203	-3.86522	6.12921e-11	5.54779e-10
ETH_00024940	981.992	77.7453	421.196	12.6309	3.65888	5.15217e-07	4.22738e-06	2.33144	1.22122	0.0394501	0.06581
ETH_00001815	18.0039	1.43137	7.55814	12.5781	3.65284	0.0983417	0.161699	2.38205	1.2522	0.530867	0.610232
ETH_00028805	979.573	77.8959	2.4154	12.5754	3.65253	2.57406e-07	2.21354e-06	405.553	8.66375	4.0917e-26	2.51544e-24
ETH_00001825	3934.36	313.966	977.1	12.5312	3.64745	1.25505e-07	1.14971e-06	4.02657	2.00955	0.000582683	0.00159325
ETH_00038450	369.672	29.6328	2818.35	12.4751	3.64098	1.00564e-05	6.29748e-05	0.131166	-2.93054	2.43136e-05	8.98035e-05
ETH_00023745	113.642	9.11015	14.6888	12.4742	3.64087	0.00110012	0.00381365	7.7366	2.9517	0.000685697	0.00184355
ETH_00001800	7576.45	607.765	1650.7	12.4661	3.63994	8.58533e-05	0.000416662	4.58983	2.19844	0.00283599	0.0065415
ETH_00036255	36.6076	2.94279	23.7076	12.4398	3.63689	0.0121017	0.0281699	1.54413	0.626794	0.478553	0.559982
ETH_00025575	64.5312	5.20031	44.937	12.4091	3.63333	0.0163688	0.0363115	1.43604	0.522091	0.883217	0.916952
ETH_00025910	1129.9	91.3451	2393.21	12.3696	3.62873	2.93854e-08	2.97903e-07	0.472128	-1.08275	0.0889674	0.132727
ETH_00043475	537.977	43.5206	1468.11	12.3614	3.62777	2.08159e-07	1.83502e-06	0.366441	-1.44835	0.0190284	0.0347974
ETH_00020145	1101.53	89.222	1110.34	12.3459	3.62597	2.40225e-07	2.0815e-06	0.992067	-0.01149	0.928687	0.95186
ETH_00019600	12.6869	1.02789	48.3371	12.3426	3.62557	0.0587351	0.105409	0.262466	-1.9298	0.138832	0.195136
ETH_00022625	1228.99	99.8852	128.079	12.3041	3.62106	5.02129e-07	4.13113e-06	9.59555	3.26236	3.06902e-09	2.18263e-08
ETH_00008845	109.446	8.90841	6.3687	12.2857	3.6189	0.00211619	0.00658531	17.185	4.10307	6.75821e-06	2.75993e-05
ETH_00034840	1999.4	162.939	2044.06	12.2709	3.61717	2.40584e-07	2.08263e-06	0.978152	-0.0318688	0.801952	0.851598
ETH_00031530	25.9181	2.11663	2.8825	12.245	3.61412	0.0874935	0.14661	8.99154	3.16857	0.0582968	0.09218
ETH_00005620	2090.98	171.108	61.7445	12.2203	3.6112	1.83944e-07	1.63897e-06	33.8651	5.08173	4.82827e-16	8.58776e-15
ETH_00024745	2844.71	232.881	869.302	12.2153	3.61062	1.00934e-07	9.36386e-07	3.2724	1.71035	0.00815134	0.0167188
ETH_00025705	38701.7	3168.57	1822.11	12.2142	3.61049	8.74139e-05	0.00042356	21.24	4.40871	1.44571e-07	7.99196e-07
ETH_00008255	3838.12	314.379	55.5586	12.2086	3.60982	7.63425e-08	7.2032e-07	69.0824	6.11025	8.62451e-20	2.43829e-18
ETH_00012270	1077.07	88.511	45.3473	12.1687	3.60511	1.20148e-06	9.22755e-06	23.7515	4.56995	4.23764e-12	4.47198e-11
ETH_00024945	2661.78	218.778	1926.51	12.1666	3.60485	7.65978e-05	0.000378181	1.38166	0.466398	0.618296	0.691441
ETH_00032710	110.209	9.09094	509.229	12.1229	3.59967	1.83293e-05	0.000106317	0.216423	-2.20807	0.000174138	0.000535808
ETH_00016700	409.236	33.7636	254.399	12.1206	3.59939	0.000154777	0.000697031	1.60863	0.685837	0.575893	0.653759
ETH_00032415	550.538	45.5188	363.893	12.0947	3.59631	0.000187707	0.000822673	1.51291	0.597328	0.652195	0.722383
ETH_00002595	886.558	73.5026	124.146	12.0616	3.59235	4.91094e-07	4.05497e-06	7.14125	2.83618	2.37601e-06	1.06167e-05
ETH_00035095	49.494	4.11157	23.7015	12.0377	3.58949	0.0277482	0.0567374	2.08822	1.06227	0.478811	0.560191
ETH_00003940	1133.95	94.5215	999.129	11.9968	3.58457	2.01808e-07	1.7842e-06	1.13494	0.182616	0.692807	0.757202
ETH_00016690	4194.42	349.805	10820	11.9908	3.58385	6.80506e-08	6.48792e-07	0.387653	-1.36716	0.0108415	0.0213566
ETH_00010690	684.7	57.1331	202.641	11.9843	3.58307	0.0196449	0.0423935	3.37888	1.75655	0.141545	0.198401
ETH_00003405	227.363	18.9888	11.6398	11.9735	3.58177	6.76719e-05	0.000339438	19.5332	4.28785	1.0722e-07	6.04392e-07
ETH_00041580	168.01	14.0511	84.987	11.9571	3.57979	0.000444174	0.00174307	1.9769	0.983236	0.328523	0.408203
ETH_00038760	435.418	36.5079	2839.14	11.9267	3.57612	0.000329936	0.00135418	0.153363	-2.70498	0.00344281	0.00776561
ETH_00039250	465.104	39.0088	227.637	11.9231	3.57568	8.63733e-07	6.84088e-06	2.04319	1.03082	0.106939	0.155634
ETH_00004365	220.468	18.5053	144.622	11.9137	3.57455	1.74223e-05	0.000101573	1.52444	0.608275	0.502384	0.58229
ETH_00024505	4753.72	399.458	1083.88	11.9004	3.57294	1.00987e-07	9.36386e-07	4.38585	2.13286	0.000116246	0.000371741
ETH_00024710	2868.94	241.463	13268.1	11.8815	3.57065	5.86958e-08	5.64321e-07	0.216229	-2.20937	0.000114171	0.000365794
ETH_00011420	92.6184	7.80047	50.9732	11.8734	3.56967	0.00118639	0.00406449	1.817	0.86156	0.464357	0.546443
ETH_00012765	2706.82	228.513	372.779	11.8454	3.56625	1.38547e-07	1.25782e-06	7.26121	2.86021	1.74369e-07	9.52997e-07
ETH_00017930	882.521	74.7098	70.2453	11.8127	3.56226	1.36299e-06	1.03288e-05	12.5634	3.65116	1.88059e-08	1.19209e-07
ETH_00033710	517.774	44.0009	280.196	11.7673	3.55672	9.71277e-06	6.12858e-05	1.8479	0.885883	0.159833	0.220095
ETH_00002085	1559.67	132.88	25.4178	11.7374	3.55304	1.03989e-06	8.08172e-06	61.3614	5.93926	2.33932e-17	4.78307e-16
ETH_00013785	2415.06	205.794	1577.14	11.7354	3.55279	9.27872e-06	5.90782e-05	1.5313	0.614753	0.334712	0.414768
ETH_00000275	913.158	77.8927	145.153	11.7233	3.5513	9.18795e-07	7.2268e-06	6.291	2.65329	8.5969e-06	3.43276e-05
ETH_00013000	931.76	79.5707	482.508	11.7098	3.54965	2.37112e-07	2.06039e-06	1.93108	0.949404	0.123874	0.176632
ETH_00001230	103.854	8.87	233.792	11.7084	3.54947	0.049274	0.0913402	0.444214	-1.17067	0.679322	0.745578
ETH_00042275	199.096	17.0547	6.88894	11.6739	3.54522	7.83e-05	0.000384711	28.9008	4.85304	1.33911e-08	8.7304e-08
ETH_00021520	428.078	36.6712	11.5192	11.6734	3.54515	4.7e-06	3.21701e-05	37.1622	5.21576	2.69863e-12	2.91503e-11
ETH_00014475	2761.22	236.682	1000.44	11.6664	3.54428	1.42677e-07	1.29146e-06	2.76001	1.46467	0.00196142	0.00473178
ETH_00014805	233.473	20.0167	42.7644	11.6639	3.54398	4.76818e-05	0.000248599	5.45953	2.44878	0.000972821	0.0025208
ETH_00035235	2259.81	194.215	17075.4	11.6356	3.54048	0.000597485	0.00224988	0.132343	-2.91764	0.00286414	0.00659681
ETH_00038550	218.209	18.7871	867.775	11.6148	3.5379	3.76033e-06	2.61105e-05	0.251458	-1.99161	0.000474095	0.00132521
ETH_00036445	271.523	23.4046	76.4634	11.6012	3.53621	1.32737e-05	8.05786e-05	3.55101	1.82823	0.00559828	0.0119423
ETH_00022160	7209.41	621.719	1944.65	11.5959	3.53555	4.41403e-07	3.6679e-06	3.70731	1.89037	0.00134177	0.00337098
ETH_00019550	1620.63	139.781	152.639	11.5941	3.53531	2.3168e-07	2.02088e-06	10.6174	3.40836	3.68066e-08	2.22834e-07
ETH_00024225	994.336	85.8149	198.098	11.587	3.53443	1.08701e-06	8.41213e-06	5.01941	2.32752	7.2479e-05	0.000241158
ETH_00040070	77.9749	6.75337	7105.15	11.5461	3.52933	4.30251e-05	0.000226652	0.0109744	-6.50971	9.35911e-15	1.37167e-13
ETH_00011310	3845.46	333.205	1798.79	11.5408	3.52868	2.19271e-07	1.92553e-06	2.1378	1.09613	0.0360641	0.0608822
ETH_00038865	103.137	8.95005	39.4384	11.5236	3.52652	0.000489612	0.0018961	2.61513	1.38688	0.0841225	0.12655
ETH_00031495	896.602	77.88	1422.08	11.5126	3.52514	7.48461e-08	7.09134e-07	0.630488	-0.665459	0.258751	0.332841
ETH_00028810	9969.27	866.036	80.1785	11.5114	3.52499	7.7416e-07	6.17974e-06	124.338	6.95813	2.02378e-21	6.5971e-20
ETH_00024125	421.472	36.6488	687.556	11.5003	3.5236	6.63638e-07	5.3537e-06	0.613	-0.70604	0.26316	0.337705
ETH_00014970	1313.71	114.327	202.645	11.4908	3.52241	2.34866e-07	2.04477e-06	6.48279	2.69661	1.23542e-05	4.79715e-05
ETH_00019910	732.481	63.7456	70.6728	11.4907	3.5224	4.71454e-06	3.22455e-05	10.3644	3.37356	2.27065e-06	1.01757e-05
ETH_00024570	6276.08	547.244	4417.01	11.4685	3.51961	0.00140105	0.00467736	1.42089	0.506791	0.67411	0.741368
ETH_00014590	123.541	10.8041	89.9919	11.4347	3.51534	0.000240402	0.00101972	1.3728	0.457126	0.667188	0.735344
ETH_00009280	2369.86	207.401	2230.52	11.4265	3.51431	8.72921e-08	8.17713e-07	1.06247	0.0874242	0.878032	0.913103
ETH_00011275	574.384	50.2964	411.97	11.42	3.51349	7.04902e-05	0.000351642	1.39424	0.479475	0.745319	0.803412
ETH_00026855	258.238	22.6169	19.1918	11.4179	3.51323	7.84847e-05	0.000384997	13.4556	3.75014	1.94788e-06	8.83298e-06
ETH_00007990	2324.97	203.699	2965.89	11.4137	3.5127	0.0210506	0.0449486	0.783904	-0.351251	0.584794	0.662027
ETH_00043020	181.213	15.9052	64.3068	11.3934	3.51012	6.08115e-05	0.000309796	2.81795	1.49465	0.0164684	0.0307107
ETH_00007215	165.045	14.5154	18242.3	11.3703	3.5072	0.0413204	0.0789544	0.00904735	-6.78829	0.000136833	0.000431905
ETH_00001995	2379.49	209.697	2988.32	11.3472	3.50427	0.000279273	0.00116831	0.796263	-0.328683	0.839411	0.883439
ETH_00023650	1798.38	158.533	23.5354	11.3439	3.50384	2.40883e-07	2.08324e-06	76.4115	6.25572	1.31501e-19	3.63912e-18
ETH_00001420	1588.48	140.264	366.676	11.3249	3.50142	4.25516e-07	3.54234e-06	4.3321	2.11507	0.000742008	0.00198099
ETH_00004085	91.9651	8.1239	48.9764	11.3203	3.50084	0.00068534	0.0025316	1.87775	0.909001	0.345847	0.425744
ETH_00017400	225.042	19.9175	154.108	11.2987	3.49808	2.73666e-05	0.000151237	1.46028	0.546248	0.651623	0.721924
ETH_00041520	90.8168	8.04385	29.8175	11.2902	3.497	0.000733288	0.00268912	3.04576	1.6068	0.045857	0.0748753
ETH_00026065	19.3054	1.71316	130.823	11.2689	3.49428	0.0294915	0.0595575	0.147569	-2.76054	0.0168382	0.031292
ETH_00036500	27.6484	2.45926	118.774	11.2426	3.4909	0.00190329	0.00602618	0.232782	-2.10295	0.0106649	0.0210721
ETH_00019355	2256.06	200.824	836.394	11.234	3.4898	2.16063e-07	1.90102e-06	2.69736	1.43155	0.012729	0.0246872
ETH_00005895	1432.22	127.542	793.713	11.2294	3.48921	0.00126198	0.00428838	1.80446	0.851567	0.165667	0.226752
ETH_00015850	2735.84	243.896	456.821	11.2172	3.48764	5.24696e-06	3.5488e-05	5.98886	2.58228	2.3789e-05	8.81065e-05
ETH_00020900	732.777	65.433	142.719	11.1989	3.48528	2.69271e-06	1.9194e-05	5.1344	2.36019	0.000531345	0.00146821
ETH_00025485	733.951	65.859	936.189	11.1443	3.47823	0.000110538	0.000520678	0.783978	-0.351115	0.571496	0.649169
ETH_00021650	1836.53	164.838	18388.5	11.1414	3.47786	0.00114141	0.00393732	0.0998736	-3.32375	0.000786308	0.00208107
ETH_00022135	3356.97	301.532	530.356	11.133	3.47678	1.67765e-06	1.25158e-05	6.32965	2.66212	7.12054e-06	2.89499e-05
ETH_00017575	1004.19	90.378	22.0948	11.111	3.47392	3.6211e-07	3.05633e-06	45.4492	5.50618	1.00895e-16	1.89775e-15
ETH_00032345	747.435	67.5529	38453.3	11.0644	3.46786	0.00119355	0.00408475	0.0194375	-5.68502	3.58358e-08	2.17676e-07
ETH_00030605	1116.65	101.038	219.023	11.0518	3.46621	6.27657e-07	5.09497e-06	5.09832	2.35002	3.2538e-05	0.000116516
ETH_00013430	1369.83	123.956	1153.18	11.0509	3.46609	9.8679e-07	7.7283e-06	1.18787	0.248377	0.537141	0.616181
ETH_00021485	1441.04	130.411	1043.59	11.0499	3.46597	2.66669e-06	1.90233e-05	1.38084	0.465549	0.635966	0.707573
ETH_00040570	125.889	11.4093	7.82777	11.0339	3.46387	0.00103157	0.00360338	16.0824	4.00741	1.01844e-05	4.01761e-05
ETH_00027190	758.732	68.8402	402.456	11.0216	3.46227	0.000400062	0.00159954	1.88525	0.914757	0.412199	0.494709
ETH_00019650	7549.74	686.314	650.02	11.0004	3.45949	4.00428e-07	3.3457e-06	11.6146	3.53787	1.18323e-08	7.76947e-08
ETH_00004135	4331.55	395.058	1197.83	10.9643	3.45475	3.00666e-07	2.56861e-06	3.61617	1.85446	0.000200664	0.000608838
ETH_00006460	140.414	12.8215	242.604	10.9514	3.45305	1.46667e-05	8.76352e-05	0.578778	-0.788918	0.303376	0.381196
ETH_00011595	157.078	14.3521	60.8742	10.9446	3.45215	0.000224771	0.000963274	2.58038	1.36758	0.0302731	0.0521833
ETH_00013870	1831.94	167.48	67.099	10.9383	3.45132	3.98266e-07	3.33374e-06	27.3021	4.77094	2.79155e-13	3.35573e-12
ETH_00033380	4522.2	413.432	262.671	10.9382	3.4513	2.77257e-07	2.37529e-06	17.2162	4.1057	1.59534e-11	1.56125e-10
ETH_00036660	228.238	20.9262	863.93	10.9068	3.44716	9.01945e-07	7.11266e-06	0.264186	-1.92038	0.00103502	0.00266839
ETH_00001770	5803.2	535.06	58.1201	10.8459	3.43908	1.90298e-07	1.69063e-06	99.8484	6.64167	2.06595e-23	8.7208e-22
ETH_00026960	8112.63	748.587	65.1465	10.8373	3.43793	1.63951e-07	1.46368e-06	124.529	6.96034	3.29134e-24	1.57024e-22
ETH_00043820	144.841	13.3658	3.15679	10.8367	3.43785	0.000377524	0.00152076	45.8825	5.51987	1.52358e-08	9.86288e-08
ETH_00008220	276.516	25.5629	851.965	10.8171	3.43524	1.75741e-06	1.30575e-05	0.324563	-1.62343	0.00245999	0.00577337
ETH_00018835	319.342	29.5336	171.457	10.8128	3.43467	3.67758e-06	2.55944e-05	1.86252	0.897256	0.101859	0.149118
ETH_00023260	1012.91	93.9228	1583.62	10.7845	3.43089	3.55424e-07	3.00546e-06	0.639619	-0.644715	0.234889	0.306668
ETH_00035475	80.4092	7.45784	6.67906	10.7818	3.43053	0.00630065	0.0163641	12.039	3.58964	0.000167369	0.00051759
ETH_00039480	506.348	46.9694	223.171	10.7804	3.43034	3.60697e-06	2.52184e-05	2.26888	1.18198	0.0883274	0.131922
ETH_00008495	10464.6	971.297	21866.2	10.7739	3.42947	0.0238771	0.0499897	0.478576	-1.06318	0.532448	0.611871
ETH_00000060	5405.84	501.968	4.66789	10.7693	3.42885	6.55769e-07	5.29959e-06	1158.09	10.1775	1.6152e-36	6.43272e-34
ETH_00008440	194.053	18.0218	254.28	10.7677	3.42863	1.40126e-05	8.4168e-05	0.763146	-0.38997	0.557571	0.635796
ETH_00015235	479.504	44.6094	297.483	10.7489	3.42612	4.9703e-06	3.37419e-05	1.61187	0.688737	0.33062	0.410475
ETH_00005300	43794.6	4082.75	42.0688	10.7267	3.42314	3.84607e-07	3.23126e-06	1041.02	10.0238	2.31977e-39	1.51779e-36
ETH_00011335	3981.49	373.254	1478.24	10.667	3.41508	3.79309e-07	3.18969e-06	2.6934	1.42943	0.0298514	0.0515435
ETH_00034675	9139.26	857.083	1739.55	10.6632	3.41457	2.19672e-07	1.9272e-06	5.2538	2.39336	5.81479e-05	0.000197126
ETH_00034390	13576.8	1275.96	254.108	10.6405	3.41149	2.37587e-07	2.06255e-06	53.4294	5.73956	6.0215e-20	1.72365e-18
ETH_00026400	855.913	80.4704	1883.5	10.6364	3.41093	8.10609e-07	6.45741e-06	0.454427	-1.13788	0.0572504	0.090651
ETH_00037240	380.694	35.8259	11.0944	10.6262	3.40956	7.18515e-06	4.71635e-05	34.3139	5.10072	1.88133e-10	1.57811e-09
ETH_00037830	533.504	50.2548	13.6041	10.616	3.40817	7.00126e-06	4.60891e-05	39.2164	5.29338	2.07358e-13	2.55984e-12
ETH_00026530	1310.57	123.757	1021.68	10.5898	3.40461	4.98389e-07	4.10406e-06	1.28277	0.359258	0.394365	0.476631
ETH_00011510	47.5626	4.49585	8.00975	10.5792	3.40316	0.0102609	0.0246046	5.93808	2.57	0.0210899	0.0381032
ETH_00026865	211.978	20.0584	61.6711	10.568	3.40164	0.0225135	0.0475668	3.43723	1.78124	0.157009	0.216662
ETH_00010705	496.615	47.0494	1942.07	10.5552	3.39988	7.35713e-07	5.89345e-06	0.255715	-1.96739	0.00112724	0.00287939
ETH_00009640	767.967	72.9742	194.224	10.5238	3.39559	2.30029e-06	1.66438e-05	3.95404	1.98333	0.000495607	0.00137987
ETH_00011485	1040.62	98.9214	735.138	10.5197	3.39502	0.00414752	0.0115442	1.41554	0.501353	0.828539	0.874458
ETH_00012770	295.629	28.1439	72.5818	10.5042	3.3929	8.38526e-06	5.40305e-05	4.07305	2.02611	0.00197439	0.00475683
ETH_00030365	9072.4	864.873	4968.32	10.4899	3.39092	3.2734e-07	2.7757e-06	1.82605	0.868725	0.0990599	0.145438
ETH_00012425	1254.38	119.659	228.764	10.483	3.38997	2.51536e-06	1.80426e-05	5.48328	2.45504	0.000129283	0.000409343
ETH_00004560	1619.75	155.078	583.204	10.4448	3.38471	9.52707e-07	7.47421e-06	2.77734	1.4737	0.0100711	0.0200242
ETH_00039995	627.594	60.2135	1344.44	10.4228	3.38167	1.01891e-06	7.95087e-06	0.466807	-1.0991	0.0459462	0.0749674
ETH_00032750	99.153	9.53606	79.5432	10.3977	3.37819	0.0303323	0.0610124	1.24653	0.317918	0.908702	0.936905
ETH_00004080	1576.46	151.658	464.364	10.3948	3.3778	1.37911e-06	1.0425e-05	3.39488	1.76336	0.00237738	0.0056068
ETH_00001430	1807.95	174.502	4562.87	10.3607	3.37304	9.13978e-07	7.20132e-06	0.396231	-1.33559	0.0150795	0.0285783
ETH_00024635	19.7842	1.91489	6.03467	10.3318	3.36901	0.122027	0.192892	3.27843	1.713	0.352429	0.432741
ETH_00009395	1050.9	101.845	35.5826	10.3187	3.36718	0.000709572	0.00261009	29.5342	4.88432	3.76208e-07	1.94364e-06
ETH_00043235	517.713	50.1747	715.824	10.3182	3.36712	1.86314e-06	1.37535e-05	0.723241	-0.467451	0.576575	0.654371
ETH_00030165	3247.69	315.113	310.465	10.3065	3.36548	2.35155e-07	2.04534e-06	10.4607	3.38691	1.0484e-08	6.92383e-08
ETH_00016760	1829.39	177.736	1706.49	10.2927	3.36355	3.04813e-07	2.59432e-06	1.07202	0.10033	0.67311	0.740445
ETH_00023230	2338.44	227.767	305.196	10.2668	3.35992	2.27425e-06	1.64816e-05	7.6621	2.93774	5.77035e-06	2.38953e-05
ETH_00004280	377.701	36.7897	20.8457	10.2665	3.35987	1.6982e-05	9.945e-05	18.1189	4.17942	3.52905e-09	2.49045e-08
ETH_00033065	27827	2713.6	589.465	10.2546	3.3582	4.80875e-07	3.97418e-06	47.2072	5.56094	2.44782e-18	5.77887e-17
ETH_00029700	1981.18	193.545	244.487	10.2362	3.35562	8.99067e-07	7.0961e-06	8.10342	3.01853	5.04097e-07	2.53432e-06
ETH_00029585	3534.75	346.868	1085.94	10.1905	3.34915	3.86776e-07	3.24351e-06	3.255	1.70266	0.00178292	0.00433543
ETH_00004865	1921.01	188.88	489.772	10.1706	3.34633	5.39927e-05	0.000278952	3.92225	1.97168	0.00855848	0.0174406
ETH_00038795	79.319	7.80047	0.852731	10.1685	3.34603	0.00838113	0.0208023	93.0176	6.53943	1.72624e-07	9.44586e-07
ETH_00007280	77.8637	7.65957	11.6822	10.1655	3.34562	0.00503852	0.0135609	6.66518	2.73664	0.00912301	0.0183987
ETH_00019635	1848.3	181.973	6540.24	10.157	3.34441	0.00550705	0.0146065	0.282605	-1.82314	0.0710993	0.109752
ETH_00026295	696.034	68.5616	33.5512	10.1519	3.34368	6.13505e-06	4.09482e-05	20.7454	4.37472	1.94621e-10	1.62657e-09
ETH_00019125	2585.46	255.418	167.831	10.1225	3.33949	6.61523e-07	5.34136e-06	15.4052	3.94534	5.53691e-11	5.03655e-10
ETH_00019655	14452.5	1431.74	19318.8	10.0943	3.33547	1.96765e-07	1.74299e-06	0.748105	-0.418688	0.630971	0.70318
ETH_00041865	96.8331	9.61611	45.3149	10.0699	3.33197	0.000852286	0.00306393	2.13689	1.09551	0.304469	0.382361
ETH_00022515	217.193	21.5698	12.7261	10.0693	3.33189	9.62598e-05	0.000461521	17.0667	4.09311	1.74349e-07	9.52997e-07
ETH_00009560	1723.48	171.252	437.231	10.064	3.33113	1.32321e-06	1.01029e-05	3.9418	1.97885	0.000195211	0.000594063
ETH_00007565	119.021	11.832	1220.05	10.0592	3.33045	0.0169844	0.0374856	0.0975537	-3.35766	0.00303567	0.00694301
ETH_00033500	375.797	37.3725	35.7211	10.0554	3.32991	2.38536e-05	0.000134346	10.5203	3.3951	3.74174e-07	1.93531e-06
ETH_00031655	309.504	30.8049	111.827	10.0473	3.32873	0.000383249	0.00154042	2.76769	1.46868	0.0711253	0.109774
ETH_00006130	1256.82	125.314	502.73	10.0294	3.32617	6.34782e-07	5.14365e-06	2.5	1.32193	0.00314228	0.00716537
ETH_00014160	923.802	92.2864	343.118	10.0102	3.32339	2.42772e-06	1.74551e-05	2.69237	1.42888	0.0298753	0.0515752
ETH_00043780	1264.05	126.338	399.608	10.0053	3.32269	6.70606e-07	5.3956e-06	3.16324	1.6614	0.00316555	0.00721126
ETH_00011405	2708.74	271.499	769.62	9.97696	3.3186	3.98951e-07	3.33642e-06	3.51957	1.8154	0.00228852	0.00541956
ETH_00025945	3767.76	377.67	2248.85	9.97632	3.31851	6.3621e-07	5.15065e-06	1.67541	0.744517	0.177388	0.240188
ETH_00011475	873.139	87.5312	1343.2	9.97518	3.31834	2.25141e-06	1.6329e-05	0.650043	-0.621393	0.154623	0.213982
ETH_00002320	21.6827	2.17748	66.8479	9.95773	3.31582	0.0763006	0.130687	0.324359	-1.62434	0.209371	0.277185
ETH_00018995	4871.76	490.655	551.261	9.92909	3.31166	4.23419e-07	3.52811e-06	8.83749	3.14364	8.11417e-08	4.64246e-07
ETH_00010320	37.2309	3.74974	133.126	9.92893	3.31164	0.168069	0.251099	0.279667	-1.83822	0.238278	0.310206
ETH_00017280	570.099	57.4341	309.586	9.92614	3.31123	7.84612e-05	0.000384997	1.84149	0.880873	0.347171	0.427144
ETH_00042620	175.8	17.74	748.053	9.90982	3.30886	6.36473e-06	4.2234e-05	0.23501	-2.0892	0.000440526	0.00123742
ETH_00009015	730.418	73.7235	814.677	9.90754	3.30853	1.83328e-06	1.35549e-05	0.896574	-0.157505	0.732233	0.791697
ETH_00028955	1629.49	164.87	711.966	9.8835	3.30502	7.11673e-06	4.67818e-05	2.28872	1.19454	0.1219	0.174278
ETH_00027140	17127.2	1740	1290.5	9.84322	3.29913	6.97474e-06	4.59476e-05	13.2718	3.73029	1.70699e-09	1.25996e-08
ETH_00002110	827.071	84.1017	104.136	9.83417	3.2978	0.00541137	0.0143904	7.94223	2.98954	0.00392843	0.00873197
ETH_00029385	31.5082	3.20537	46.9408	9.82983	3.29717	0.00599597	0.015662	0.671234	-0.575113	0.683477	0.74924
ETH_00014600	272.298	27.7404	7.3607	9.81594	3.29513	3.68314e-05	0.000197328	36.9935	5.2092	3.08623e-10	2.48854e-09
ETH_00001685	147.853	15.079	11.1052	9.80525	3.29356	0.000774544	0.00282001	13.3139	3.73486	3.05755e-05	0.000110048
ETH_00001760	1963.67	200.344	773.148	9.8015	3.293	9.3438e-07	7.34305e-06	2.53983	1.34473	0.0136405	0.0262249
ETH_00027110	9757.63	997.389	522.05	9.78318	3.2903	0.028945	0.0586615	18.691	4.22427	0.000810213	0.00213447
ETH_00000250	607.129	62.186	50.1291	9.7631	3.28734	1.01384e-05	6.34452e-05	12.1113	3.59828	2.55125e-08	1.58437e-07
ETH_00021740	1195.21	122.499	5413.58	9.7569	3.28642	0.151431	0.230738	0.22078	-2.17932	0.188535	0.253075
ETH_00007945	1674.72	171.655	487.252	9.75628	3.28633	1.3829e-06	1.04277e-05	3.43706	1.78118	0.00074581	0.00198825
ETH_00016025	94.9719	9.757	205.514	9.73372	3.28299	0.151282	0.230587	0.462119	-1.11366	0.441906	0.523318
ETH_00020580	2008.92	207.705	10738	9.67199	3.27381	0.124158	0.195786	0.187086	-2.41823	0.179652	0.242858
ETH_00011220	1212.13	125.567	1162.82	9.65325	3.27102	3.0044e-06	2.12827e-05	1.0424	0.059915	0.916507	0.942795
ETH_00012915	5746.22	596.019	9032.74	9.641	3.26918	1.00305e-06	7.83545e-06	0.636155	-0.652551	0.247368	0.320132
ETH_00020235	3246.34	337.143	1229.53	9.62897	3.26738	1.3779e-06	1.0425e-05	2.64031	1.40071	0.0154577	0.0291616
ETH_00022730	296.545	30.8016	71.916	9.62759	3.26717	0.000577699	0.00218258	4.1235	2.04387	0.0213301	0.0384613
ETH_00012655	542.211	56.4446	293.909	9.60607	3.26395	8.00314e-06	5.17877e-05	1.84483	0.883486	0.256611	0.330598
ETH_00035590	149.709	15.6009	698.878	9.59613	3.26245	0.00773101	0.0194571	0.214213	-2.22288	0.0257164	0.0452222
ETH_00031755	892.805	93.3143	25.7596	9.56771	3.25817	5.97083e-06	3.99985e-05	34.6591	5.11516	4.66476e-13	5.51345e-12
ETH_00041150	18.7844	1.97574	11.3702	9.50754	3.24907	0.0708795	0.122738	1.65208	0.72428	0.557737	0.635906
ETH_00007200	3825.81	402.99	128.785	9.49357	3.24695	4.97041e-07	4.09666e-06	29.707	4.89273	6.98019e-15	1.04817e-13
ETH_00036510	1009.96	106.536	5449.52	9.47999	3.24489	1.67683e-06	1.25158e-05	0.18533	-2.43183	1.35009e-05	5.19832e-05
ETH_00027160	556.887	58.7662	2281.03	9.47631	3.24433	4.75453e-07	3.93651e-06	0.244138	-2.03423	0.00051921	0.00143946
ETH_00008380	1896.54	200.625	591.754	9.45315	3.2408	1.34613e-06	1.02351e-05	3.20495	1.6803	0.00300581	0.00688342
ETH_00038880	284.339	30.0972	56.2467	9.44738	3.23991	7.80348e-05	0.000383615	5.05522	2.33777	0.00106763	0.00274013
ETH_00015115	193.17	20.4619	12.8107	9.44048	3.23886	0.0999953	0.163828	15.0788	3.91445	0.0313779	0.0538243
ETH_00019265	187.862	19.9175	19.2577	9.43204	3.23757	0.000875985	0.003138	9.75517	3.28617	7.89407e-05	0.000260388
ETH_00002050	1414	150.185	89.6547	9.41504	3.23497	1.73415e-06	1.29162e-05	15.7716	3.97925	2.5098e-10	2.06928e-09
ETH_00030640	447.382	47.5746	36.5513	9.4038	3.23324	2.4874e-05	0.000139233	12.2398	3.61351	3.6001e-07	1.86944e-06
ETH_00043905	276.861	29.4727	751.172	9.39381	3.23171	1.03817e-05	6.47455e-05	0.368572	-1.43998	0.00936708	0.0187916
ETH_00010425	2052.44	218.839	348.11	9.37875	3.2294	0.000101272	0.000483268	5.89595	2.55973	0.000251553	0.000745703
ETH_00033265	159.88	17.0547	9.95189	9.37455	3.22875	0.000541931	0.00206784	16.0653	4.00588	3.82416e-06	1.64534e-05
ETH_00015760	1919.16	205.931	2773.69	9.3194	3.22024	5.74806e-06	3.86643e-05	0.691915	-0.531333	0.309296	0.387413
ETH_00005885	1410.06	151.376	129.577	9.31495	3.21955	2.43553e-06	1.74975e-05	10.882	3.44388	5.10926e-08	3.01746e-07
ETH_00008755	1843.85	198.089	131.872	9.30815	3.21849	9.16823e-07	7.21751e-06	13.9821	3.80551	9.01694e-10	6.88293e-09
ETH_00013375	607.547	65.353	6349.42	9.29639	3.21667	1.38171e-06	1.04274e-05	0.0956854	-3.38556	9.65867e-09	6.41112e-08
ETH_00009630	962.555	103.581	76191.9	9.29282	3.21612	0.00569039	0.0150009	0.0126333	-6.30662	9.3243e-07	4.45776e-06
ETH_00009455	1271.27	136.96	2406.09	9.28204	3.21444	3.18962e-05	0.000173227	0.528353	-0.920425	0.0673673	0.104768
ETH_00023730	1007.93	109.187	15.1854	9.23122	3.20652	2.09043e-05	0.000119356	66.3751	6.05257	1.45191e-16	2.68134e-15
ETH_00011100	3855.65	418.181	4502.6	9.22005	3.20477	1.20563e-06	9.25158e-06	0.856316	-0.223785	0.587858	0.66487
ETH_00008000	2943.71	319.496	15455.9	9.2136	3.20377	3.23429e-06	2.27874e-05	0.190459	-2.39245	2.98185e-05	0.000107492
ETH_00029455	2814.01	305.753	10217.9	9.20356	3.20219	4.93282e-07	4.06936e-06	0.2754	-1.8604	0.00182231	0.00442651
ETH_00037090	520.848	56.6304	24.3974	9.19732	3.20121	1.08328e-05	6.72371e-05	21.3485	4.41606	1.98236e-10	1.65528e-09
ETH_00037920	214.985	23.4046	4.08791	9.18556	3.19937	0.000260321	0.00109657	52.5904	5.71673	4.59057e-10	3.64698e-09
ETH_00009755	963.54	104.964	10267.6	9.17974	3.19845	5.41356e-07	4.42592e-06	0.0938427	-3.41361	4.62923e-08	2.75171e-07
ETH_00018460	97.0655	10.5832	201.002	9.1717	3.19719	0.000159397	0.000714312	0.482908	-1.05018	0.139832	0.1963
ETH_00039495	1226.63	133.812	32.3444	9.16683	3.19642	2.65746e-06	1.89723e-05	37.9241	5.24504	1.33301e-14	1.90787e-13
ETH_00027185	170.292	18.5854	90.4179	9.16272	3.19578	0.00042101	0.00166434	1.88339	0.913334	0.309457	0.387562
ETH_00021780	1516.1	165.687	308.157	9.15041	3.19384	4.73898e-06	3.23641e-05	4.91989	2.29863	0.00032897	0.000950289
ETH_00008595	671.325	73.4961	334.346	9.13416	3.19127	0.00723457	0.0184072	2.00787	1.00567	0.471015	0.552857
ETH_00032305	7345.37	804.378	218.881	9.13174	3.19089	9.45647e-05	0.000454375	33.5588	5.06862	9.89581e-11	8.75803e-10
ETH_00011265	166.152	18.2011	42.2318	9.12868	3.19041	0.00393681	0.0110352	3.93429	1.9761	0.0379933	0.0638098
ETH_00016425	197.075	21.6114	40.4635	9.11901	3.18888	0.0025931	0.00780581	4.87044	2.28405	0.0191817	0.0350498
ETH_00012755	684.325	75.0492	108.211	9.11835	3.18877	1.02909e-05	6.42234e-05	6.32399	2.66084	3.16041e-05	0.000113438
ETH_00015205	679.8	74.6681	35.8147	9.10429	3.18655	2.07787e-05	0.000118713	18.981	4.24649	4.91412e-09	3.40494e-08
ETH_00028390	967.857	106.418	2069.69	9.0949	3.18506	4.37307e-06	3.01359e-05	0.467634	-1.09655	0.0304575	0.0524518
ETH_00037550	272.34	29.9755	841.453	9.08544	3.18356	9.39038e-06	5.94985e-05	0.323655	-1.62747	0.00861682	0.0175361
ETH_00042045	640.581	70.7743	58.427	9.05104	3.17808	1.16026e-05	7.14802e-05	10.9638	3.45467	2.1019e-08	1.32144e-07
ETH_00013895	5361.37	593.336	1881.54	9.03598	3.17568	3.1616e-06	2.23097e-05	2.84946	1.51069	0.00921818	0.0185661
ETH_00016440	3675.19	411.786	29.9197	8.92501	3.15785	3.0252e-06	2.14135e-05	122.835	6.94058	1.24888e-22	4.70772e-21
ETH_00000180	8993.82	1009.3	282.859	8.91095	3.15558	8.11069e-07	6.45741e-06	31.7962	4.99078	3.41826e-16	6.17578e-15
ETH_00015255	6318.2	710.013	1234.35	8.89871	3.1536	1.30239e-06	9.95229e-06	5.11867	2.35577	5.10353e-06	2.13756e-05
ETH_00009260	14340.8	1611.83	6858.7	8.89717	3.15335	1.05124e-06	8.15609e-06	2.09089	1.06411	0.03954	0.065936
ETH_00041365	197.202	22.1942	723.255	8.88529	3.15142	0.000913315	0.00324877	0.272659	-1.87483	0.015833	0.0297323
ETH_00024990	84.8165	9.55527	0.467101	8.87641	3.14998	0.00754391	0.0190298	181.58	7.50447	8.63572e-08	4.91935e-07
ETH_00005025	169.273	19.0913	2294.74	8.86647	3.14836	2.74296e-06	1.95217e-05	0.0737656	-3.76091	8.22973e-10	6.33482e-09
ETH_00029705	2181.13	246.08	290.521	8.86349	3.14787	3.67463e-06	2.55934e-05	7.50765	2.90836	1.14987e-06	5.41532e-06
ETH_00034770	239.699	27.0711	1090.87	8.85443	3.1464	0.00459796	0.0125868	0.219732	-2.18618	0.028989	0.0501681
ETH_00005350	509.447	57.6166	121.104	8.84202	3.14438	9.34579e-06	5.93889e-05	4.20668	2.07268	0.00315652	0.00719248
ETH_00027105	454.691	51.5261	202.386	8.82449	3.14151	2.53277e-05	0.000141426	2.24665	1.16778	0.127258	0.180867
ETH_00004185	3042.4	344.893	97.0161	8.82129	3.14099	2.57157e-06	1.84024e-05	31.3597	4.97084	8.4153e-16	1.45168e-14
ETH_00028675	1916.91	218.048	3.81516	8.79124	3.13607	9.91141e-06	6.22434e-05	502.446	8.97283	7.71228e-29	6.9945e-27
ETH_00042030	484.931	55.2982	560.5	8.76937	3.13247	0.0436742	0.0826558	0.865175	-0.208936	0.955661	0.973083
ETH_00016150	89.6654	10.2405	5741.98	8.75594	3.13026	0.184776	0.271045	0.0156158	-6.00085	0.00440539	0.00965622
ETH_00027670	8832.54	1010.92	19218.1	8.7371	3.12715	0.0193391	0.0419122	0.459595	-1.12157	0.421954	0.504187
ETH_00034755	244.126	28.0381	1168.86	8.70693	3.12216	0.000628862	0.00235733	0.208858	-2.25941	0.00611713	0.0129347
ETH_00006400	691.153	79.4265	1810.22	8.70179	3.12131	2.39288e-06	1.72182e-05	0.381807	-1.38908	0.01536	0.0290091
ETH_00026455	2142	246.593	2574.57	8.6864	3.11876	0.00277448	0.00826726	0.831983	-0.265374	0.703903	0.767133
ETH_00007860	1259.19	145.378	772.417	8.66148	3.11461	2.93223e-06	2.08362e-05	1.6302	0.705046	0.0838795	0.126247
ETH_00012595	616.317	71.6069	2472.1	8.60695	3.1055	3.39218e-06	2.38262e-05	0.249309	-2.00399	0.000149747	0.000466718
ETH_00015380	648.149	75.4367	3047.1	8.59196	3.10299	0.0127529	0.0294501	0.21271	-2.23304	0.0702978	0.108753
ETH_00015830	1295.51	151.296	1336.92	8.56277	3.09808	3.66785e-06	2.55657e-05	0.969028	-0.0453893	0.988643	0.995986
ETH_00015300	194.585	22.7386	23.736	8.55747	3.09719	0.00065858	0.00245096	8.19789	3.03525	0.000175341	0.00053933
ETH_00026850	325.411	38.141	25.6327	8.53178	3.09285	0.000128802	0.000593232	12.6951	3.6662	7.43967e-07	3.62294e-06
ETH_00012140	519.559	60.9212	1662.34	8.52838	3.09227	4.13916e-06	2.85887e-05	0.312546	-1.67786	0.00525756	0.0112864
ETH_00000410	706.714	82.8721	332.471	8.52777	3.09217	9.92382e-06	6.2273e-05	2.12564	1.0879	0.0150651	0.0285588
ETH_00014185	4289.76	503.576	6721.14	8.5186	3.09062	3.50731e-06	2.45592e-05	0.638248	-0.64781	0.291339	0.368295
ETH_00022450	3311.16	388.797	1813.71	8.51641	3.09025	2.73823e-06	1.95032e-05	1.82562	0.86839	0.088922	0.13268
ETH_00033780	336.497	39.5532	227.317	8.50746	3.08873	0.00664372	0.0171139	1.4803	0.565888	0.784271	0.836994
ETH_00021600	466.711	54.8948	1588.47	8.50193	3.08779	3.43047e-06	2.40396e-05	0.293811	-1.76704	0.00154308	0.00381295
ETH_00011720	895.345	105.38	261.922	8.49635	3.08684	1.42944e-05	8.56915e-05	3.41836	1.77331	0.000836695	0.00219795
ETH_00017220	53.3672	6.28905	7.08333	8.48574	3.08504	0.0214335	0.0456915	7.5342	2.91345	0.0161824	0.0302758
ETH_00012430	1334.91	157.559	210.034	8.47243	3.08278	9.88734e-06	6.21724e-05	6.35571	2.66805	2.71404e-05	9.89814e-05
ETH_00004190	1141.02	135.647	64.589	8.41171	3.0724	1.56135e-05	9.22054e-05	17.6659	4.1429	8.64672e-11	7.71969e-10
ETH_00025405	125.108	14.8773	105.655	8.40936	3.072	0.0265334	0.0546111	1.18412	0.243817	0.97318	0.985036
ETH_00018990	549.651	65.6188	17.9972	8.37642	3.06633	3.25475e-05	0.000176227	30.5408	4.93267	6.49883e-12	6.61437e-11
ETH_00010280	135.881	16.2286	36.5812	8.37293	3.06573	0.000693828	0.00255777	3.7145	1.89317	0.0187665	0.0343666
ETH_00043240	172.544	20.6219	223.459	8.36701	3.06471	6.85751e-05	0.000343214	0.77215	-0.373046	0.86529	0.902534
ETH_00001605	787.733	94.1597	1918.97	8.36593	3.06453	4.63512e-06	3.18216e-05	0.410497	-1.28455	0.0398969	0.0664827
ETH_00011860	2507.98	300.6	1403.74	8.34325	3.06061	1.57378e-06	1.17795e-05	1.78664	0.837251	0.0420485	0.069449
ETH_00016335	3926.18	471.298	230639	8.33057	3.05841	0.127299	0.199737	0.017023	-5.87637	0.00391548	0.00870528
ETH_00013680	6101.94	735.381	5603.35	8.29766	3.05271	9.84582e-06	6.19967e-05	1.08898	0.122979	0.989461	0.996453
ETH_00020080	606.183	73.131	1583.17	8.289	3.0512	0.00028015	0.00117037	0.382891	-1.38499	0.0385773	0.0646011
ETH_00016675	2023.03	244.111	1691.59	8.28734	3.05091	1.16562e-05	7.17622e-05	1.19593	0.258138	0.865005	0.902477
ETH_00034570	153.473	18.547	140.551	8.27481	3.04873	0.000139851	0.000639073	1.09194	0.126888	0.910607	0.938052
ETH_00029790	2033.6	246.423	1388.45	8.25249	3.04483	3.15128e-06	2.22541e-05	1.46466	0.550562	0.265546	0.340257
ETH_00033045	1522.96	185.044	1970.55	8.23028	3.04094	1.94577e-06	1.43056e-05	0.77286	-0.371722	0.598964	0.673936
ETH_00026320	388.326	47.1935	56.4636	8.22837	3.04061	8.06096e-05	0.000394572	6.87746	2.78188	1.81674e-05	6.85112e-05
ETH_00034090	16.8681	2.05579	122.183	8.2052	3.03654	0.195846	0.284267	0.138057	-2.85667	0.116558	0.16782
ETH_00041700	2112.63	257.781	4138.7	8.19547	3.03483	2.1026e-06	1.53473e-05	0.510458	-0.970136	0.154351	0.213701
ETH_00019165	168.741	20.6219	772.041	8.18259	3.03256	0.00375598	0.0106196	0.218565	-2.19387	0.0192745	0.0352053
ETH_00023270	3488.2	426.314	1878.82	8.18222	3.03249	1.55945e-06	1.16914e-05	1.85659	0.892652	0.0817434	0.123539
ETH_00042995	360.743	44.2283	749.515	8.15638	3.02793	0.036489	0.0710925	0.481302	-1.05499	0.357187	0.437762
ETH_00014390	223.734	27.4778	1.16775	8.14235	3.02545	0.000368484	0.00148961	191.594	7.58191	1.72173e-13	2.137e-12
ETH_00005380	11529.6	1416.56	70.1495	8.13915	3.02488	2.79127e-06	1.985e-05	164.357	7.36069	2.70053e-26	1.70599e-24
ETH_00004620	79.712	9.87869	796.923	8.06909	3.01241	0.00432518	0.0119512	0.100025	-3.32157	0.00110624	0.00283128
ETH_00021470	3081.95	382.473	25871.2	8.05796	3.01041	2.98072e-05	0.000163046	0.119127	-3.06943	1.75088e-06	7.99902e-06
ETH_00001050	2165.62	269.081	350.091	8.04821	3.00867	1.90511e-05	0.000109598	6.18588	2.62898	9.2229e-06	3.66674e-05
ETH_00014235	12717.8	1584.57	16141	8.02602	3.00469	7.08907e-06	4.66335e-05	0.787919	-0.34388	0.518305	0.59808
ETH_00016535	1015.42	126.694	1497.08	8.01474	3.00266	1.34747e-05	8.16356e-05	0.678266	-0.560077	0.215814	0.28444
ETH_00006850	475.808	59.5091	88.0068	7.99555	2.9992	5.30341e-05	0.00027509	5.40649	2.43469	0.000127934	0.000405214
ETH_00007150	2211.63	276.914	1361.96	7.98673	2.9976	0.000288922	0.00120371	1.62386	0.699428	0.173078	0.235361
ETH_00030530	3305.56	414.345	2387.02	7.9778	2.99599	2.15727e-06	1.57086e-05	1.38481	0.469684	0.192763	0.257805
ETH_00034005	206.571	25.9439	1543.33	7.96221	2.99317	7.13773e-06	4.6886e-05	0.133848	-2.90133	4.03891e-06	1.728e-05
ETH_00004275	281.342	35.4	41.4093	7.94753	2.99051	0.000106587	0.00050392	6.79418	2.7643	2.90979e-05	0.000105226
ETH_00012825	786.709	99.3216	114.559	7.92083	2.98565	2.68021e-05	0.000148477	6.8673	2.77974	3.35613e-05	0.000119666
ETH_00001705	515.193	65.2954	2.33705	7.89019	2.98006	6.28427e-05	0.000318897	220.446	7.78428	3.00064e-19	7.96692e-18
ETH_00015715	2350.11	298.423	93.4265	7.8751	2.9773	1.20118e-05	7.37518e-05	25.1546	4.65275	1.71659e-13	2.13351e-12
ETH_00033540	18.8559	2.39842	49.5374	7.86179	2.97486	0.287777	0.388414	0.380639	-1.39351	0.478853	0.560191
ETH_00028725	213.128	27.116	22.0789	7.85988	2.97451	0.000239756	0.00101746	9.65301	3.27098	2.04323e-05	7.64231e-05
ETH_00027555	627.931	79.9293	691.642	7.85609	2.97381	1.84128e-05	0.000106733	0.907885	-0.139418	0.700245	0.763964
ETH_00002055	1068.2	135.996	2583.46	7.85464	2.97354	2.02954e-06	1.48615e-05	0.413477	-1.27412	0.032289	0.0551498
ETH_00027695	684.525	87.4128	10.5958	7.83095	2.96919	2.95022e-05	0.000161571	64.6032	6.01353	7.74804e-16	1.34163e-14
ETH_00003630	108.529	13.8686	17.3001	7.82552	2.96819	0.00312524	0.00911842	6.27329	2.64922	0.00119407	0.00303151
ETH_00037190	1859.18	238.212	362.871	7.80472	2.96435	6.46834e-06	4.28281e-05	5.12353	2.35714	2.60081e-05	9.51414e-05
ETH_00020105	1074.12	137.661	97.8024	7.80267	2.96397	1.41126e-05	8.46572e-05	10.9826	3.45715	5.97611e-09	4.07907e-08
ETH_00030045	2498.14	320.261	2939.84	7.8003	2.96353	7.42589e-06	4.83265e-05	0.849752	-0.234887	0.737005	0.795823
ETH_00029250	13100.4	1682.06	51.2137	7.78831	2.96131	0.000893542	0.00318797	255.8	7.99887	7.26986e-18	1.58556e-16
ETH_00006070	2697.95	346.657	317.09	7.78276	2.96028	1.17816e-05	7.2485e-05	8.50846	3.0889	7.71842e-09	5.19095e-08
ETH_00039670	504.055	65.0328	440.955	7.75077	2.95434	1.47746e-05	8.79916e-05	1.1431	0.192948	0.638867	0.710455
ETH_00034355	418.777	54.2255	303.197	7.72289	2.94914	0.000103284	0.000491326	1.3812	0.465926	0.587038	0.664106
ETH_00021285	18101.9	2354.87	12184.2	7.68698	2.94242	8.57082e-06	5.50318e-05	1.48568	0.571128	0.300436	0.378228
ETH_00039765	924.392	120.491	1730.88	7.67187	2.93958	1.05553e-05	6.5604e-05	0.53406	-0.904926	0.0726137	0.111601
ETH_00032115	1216.12	159.151	878.259	7.64127	2.93381	0.00152985	0.0050592	1.38469	0.469563	0.802565	0.852149
ETH_00028820	3026.54	396.396	384.886	7.63514	2.93265	4.59186e-06	3.15483e-05	7.86348	2.97517	2.34335e-07	1.26107e-06
ETH_00015640	3022.43	396.717	809.405	7.61862	2.92953	2.5516e-05	0.000142303	3.73414	1.90078	0.00148131	0.00368216
ETH_00023225	80.3864	10.564	16.4284	7.6095	2.9278	0.00383235	0.0108021	4.89313	2.29076	0.0213898	0.0385236
ETH_00011340	1528.64	201.157	450.165	7.59926	2.92586	7.65248e-06	4.9589e-05	3.39574	1.76373	0.00465789	0.0101417
ETH_00034725	232.009	30.5583	1603.63	7.59236	2.92455	0.00603362	0.0157468	0.144677	-2.78909	0.00294936	0.00676927
ETH_00010775	18.6666	2.45926	25.7612	7.59033	2.92416	0.318971	0.422148	0.724602	-0.464739	0.762101	0.817662
ETH_00027080	127.219	16.773	17.6667	7.58478	2.92311	0.00165464	0.00538023	7.20106	2.84821	0.000524349	0.00145107
ETH_00039815	67.2489	8.87	27.8181	7.58161	2.9225	0.00661494	0.017059	2.41745	1.27349	0.112029	0.162191
ETH_00012600	283.916	37.4942	992.247	7.57228	2.92073	2.77064e-05	0.00015234	0.286135	-1.80523	0.0035329	0.00794441
ETH_00022615	3643.85	482.214	227.192	7.55649	2.91772	1.70268e-05	9.95849e-05	16.0386	4.00348	9.91174e-12	9.96614e-11
ETH_00023655	434.485	57.5141	2.64741	7.5544	2.91732	6.05146e-05	0.000308456	164.117	7.35858	3.30458e-18	7.64394e-17
ETH_00013515	183.36	24.2916	245.184	7.54826	2.91614	0.000416867	0.00165308	0.747844	-0.419191	0.376132	0.457978
ETH_00031280	51.0134	6.77257	207.158	7.53234	2.9131	0.00974095	0.023531	0.246254	-2.02178	0.0168572	0.0313146
ETH_00033530	1139.88	151.565	614.337	7.52072	2.91087	1.46941e-05	8.77415e-05	1.85546	0.891775	0.0538442	0.0861658
ETH_00008015	3542.59	471.301	19031	7.5166	2.91008	2.4409e-06	1.75222e-05	0.186149	-2.42547	5.20861e-05	0.000178625
ETH_00022995	2620.51	348.639	347.896	7.5164	2.91004	1.34465e-05	8.15189e-05	7.53245	2.91312	4.31857e-06	1.8365e-05
ETH_00038465	1122.97	149.717	253.816	7.50063	2.90701	1.45393e-05	8.69307e-05	4.42437	2.14547	0.000196342	0.000596559
ETH_00027405	1326.38	177.003	28.8942	7.49354	2.90565	1.08753e-05	6.74549e-05	45.9048	5.52057	3.5396e-16	6.38242e-15
ETH_00033460	407.02	54.3664	131.887	7.48662	2.90432	0.000127967	0.000589682	3.08614	1.6258	0.0255393	0.0449797
ETH_00014695	784.169	104.781	979.314	7.48387	2.90378	3.81042e-05	0.000203312	0.800733	-0.320606	0.423605	0.505866
ETH_00026145	2099.68	281.493	181.62	7.45908	2.899	1.05413e-05	6.55617e-05	11.5608	3.53117	3.92976e-09	2.75625e-08
ETH_00020085	615.015	82.5486	1338.66	7.45034	2.89731	1.44464e-05	8.65455e-05	0.459427	-1.12209	0.0382973	0.0642242
ETH_00007220	9575.59	1285.43	8391.82	7.44935	2.89712	1.28161e-05	7.82169e-05	1.14106	0.190378	0.671095	0.738672
ETH_00032680	514.719	69.1668	273.403	7.44171	2.89563	2.31258e-05	0.000130569	1.88264	0.912758	0.0527786	0.0846824
ETH_00013315	3861.59	518.959	325.034	7.44103	2.8955	9.3607e-06	5.94342e-05	11.8806	3.57053	7.00739e-10	5.44425e-09
ETH_00001040	1479.29	199.011	790.793	7.43321	2.89399	4.10707e-05	0.00021736	1.87065	0.903536	0.169246	0.231042
ETH_00037815	76.1247	10.2597	16.2154	7.41976	2.89137	0.0146385	0.0330108	4.69458	2.231	0.020276	0.0367998
ETH_00041440	2035.6	274.496	534.316	7.41577	2.8906	1.02209e-05	6.39174e-05	3.80973	1.92969	0.000183668	0.000561619
ETH_00021930	305.953	41.3239	29.3838	7.40378	2.88826	0.000442222	0.00173692	10.4123	3.38022	5.71511e-07	2.83177e-06
ETH_00029300	4720.27	639.556	2029.08	7.38054	2.88373	9.70377e-06	6.12714e-05	2.32631	1.21804	0.0523753	0.0841533
ETH_00042825	133.837	18.1435	9.14764	7.37657	2.88295	0.00309587	0.00905343	14.6307	3.87093	4.02889e-05	0.000141339
ETH_00010170	1204.18	163.266	1398.94	7.37556	2.88275	8.45969e-06	5.43948e-05	0.860777	-0.216289	0.944146	0.96393
ETH_00006765	6.54114	0.887	355.833	7.37445	2.88254	0.0199135	0.042882	0.0183826	-5.76552	1.54994e-08	1.00194e-07
ETH_00021290	196.336	26.6484	691.947	7.36764	2.8812	0.000114879	0.0005389	0.283744	-1.81734	0.00124803	0.00315538
ETH_00025165	2341.06	317.754	999.261	7.36751	2.88118	6.47763e-06	4.28585e-05	2.34279	1.22823	0.0256059	0.0450742
ETH_00023065	301.067	40.8821	80.6594	7.36428	2.88055	0.000217064	0.000931997	3.73257	1.90017	0.0143372	0.027326
ETH_00042010	6.53153	0.887	1.51885	7.36362	2.88042	0.51909	0.624579	4.30031	2.10444	0.556293	0.634575
ETH_00005860	598.823	81.4567	92.2862	7.35143	2.87802	8.93473e-05	0.00043224	6.48875	2.69794	3.46332e-05	0.000123152
ETH_00029220	1308.04	178.261	2535.53	7.33778	2.87534	1.51977e-05	9.00413e-05	0.515886	-0.954876	0.068281	0.106081
ETH_00031465	13426.6	1831.21	2440.71	7.33212	2.87423	1.20409e-05	7.38811e-05	5.50111	2.45972	8.14101e-06	3.27212e-05
ETH_00014640	1170.84	159.782	35.7258	7.32778	2.87338	3.36291e-05	0.00018145	32.7731	5.03444	2.86661e-14	3.90746e-13
ETH_00042285	456.918	62.3718	61.5946	7.32572	2.87297	6.3943e-05	0.00032394	7.41816	2.89106	4.19488e-06	1.78888e-05
ETH_00034575	1326.85	182.062	203.881	7.28786	2.86549	9.63612e-06	6.09286e-05	6.50794	2.7022	3.92643e-06	1.68618e-05
ETH_00029365	68.5968	9.41437	172.736	7.2864	2.86521	0.00565728	0.0149355	0.397118	-1.33236	0.0963868	0.142037
ETH_00018975	4543.46	624.73	10.9237	7.27267	2.86249	3.51309e-05	0.000188772	415.928	8.70019	4.19235e-30	4.68316e-28
ETH_00006690	31.6367	4.35495	1.51265	7.26454	2.86087	0.0609702	0.10863	20.9148	4.38645	0.00324023	0.00735967
ETH_00031645	218.496	30.0972	96.8429	7.2597	2.85991	0.000355604	0.00144716	2.25619	1.17389	0.0642161	0.10043
ETH_00026460	1156.35	159.285	39.6797	7.25963	2.8599	1.68503e-05	9.88061e-05	29.1422	4.86504	3.60613e-13	4.28989e-12
ETH_00038320	1957.14	269.731	1394.55	7.25589	2.85915	0.0030403	0.00891664	1.40342	0.488951	0.265287	0.340055
ETH_00017335	230.799	31.8103	183.243	7.25549	2.85907	0.000827979	0.00299166	1.25953	0.33288	0.930009	0.952682
ETH_00032475	269.223	37.1131	219.11	7.25412	2.8588	0.000125114	0.000577997	1.22871	0.297147	0.720942	0.782166
ETH_00023200	85.7403	11.8736	73.7279	7.22107	2.85221	0.00409997	0.0114258	1.16293	0.217763	0.721815	0.78302
ETH_00001085	108.219	14.999	45.3684	7.21513	2.85103	0.0030323	0.0088989	2.38535	1.2542	0.185758	0.24986
ETH_00011765	372.824	51.747	198.511	7.20474	2.84895	0.000229333	0.0009816	1.8781	0.909273	0.258342	0.332362
ETH_00017790	688.437	95.6711	62.2155	7.19587	2.84717	0.002986	0.00878848	11.0654	3.46798	6.76258e-05	0.000226416
ETH_00031980	1216.33	169.219	26.634	7.18794	2.84558	5.14881e-05	0.000267375	45.6684	5.51312	1.45398e-13	1.82195e-12
ETH_00035845	14.1891	1.97574	1606.75	7.18166	2.84432	0.00123713	0.00421808	0.00883094	-6.82322	1.71982e-20	5.1651e-19
ETH_00019920	3992.91	557.154	2387.37	7.16661	2.84129	1.14159e-05	7.04729e-05	1.67252	0.742019	0.164901	0.225919
ETH_00032375	9727.09	1361.47	483.214	7.14453	2.83684	0.706585	0.791549	20.13	4.33127	0.338621	0.418649
ETH_00002170	62.7175	8.78995	31.0761	7.13513	2.83494	0.00689087	0.0176409	2.01819	1.01306	0.409513	0.492082
ETH_00012960	2517.09	353.08	217.888	7.12895	2.83369	2.05718e-05	0.000117605	11.5522	3.5301	2.22009e-09	1.61911e-08
ETH_00003220	1448.04	203.344	2065.17	7.12112	2.8321	0.0017943	0.00574227	0.701172	-0.512159	0.704402	0.767389
ETH_00040210	31.1129	4.37416	465.503	7.11289	2.83044	0.00306467	0.00897083	0.0668372	-3.9032	4.00146e-09	2.8001e-08
ETH_00038985	248.613	34.9548	164.494	7.11242	2.83034	0.000308578	0.00127376	1.51138	0.595866	0.416426	0.498883
ETH_00028330	530.338	74.6265	258.367	7.10657	2.82915	0.00279107	0.00831126	2.05266	1.03749	0.13734	0.193425
ETH_00037545	438.516	61.7634	1408.87	7.09993	2.82781	1.39367e-05	8.39328e-05	0.311253	-1.68384	0.0108249	0.0213285
ETH_00034765	248.928	35.1341	1168.98	7.08507	2.82478	0.0021828	0.00675572	0.212944	-2.23145	0.00924124	0.0186043
ETH_00043090	223.662	31.5861	6.39039	7.08102	2.82396	0.00582755	0.0152921	34.9998	5.12927	1.7464e-07	9.53905e-07
ETH_00015995	975.549	137.93	1329.27	7.07278	2.82228	1.47237e-05	8.78607e-05	0.733901	-0.446343	0.460528	0.542354
ETH_00018905	1167.09	165.014	65429.2	7.07269	2.82226	0.0889357	0.148563	0.0178375	-5.80894	0.0007123	0.00190947
ETH_00038330	20.2456	2.86274	55.4646	7.0721	2.82214	0.025978	0.0536495	0.365018	-1.45396	0.118226	0.169769
ETH_00012220	2449.88	347.272	2936.49	7.05465	2.81858	8.8196e-06	5.65099e-05	0.834288	-0.261382	0.6039	0.67824
ETH_00031610	88.4957	12.5589	7.2967	7.04646	2.8169	0.0110009	0.0260938	12.1282	3.60029	9.99573e-05	0.000324106
ETH_00028665	2026.1	287.59	254.329	7.0451	2.81662	1.55275e-05	9.18166e-05	7.96644	2.99394	7.08273e-07	3.46384e-06
ETH_00033700	62.8452	8.95005	57.3905	7.02177	2.81184	0.106415	0.172456	1.09505	0.130991	0.900333	0.930621
ETH_00011540	843.962	120.197	19.8925	7.02151	2.81178	1.76924e-05	0.000102915	42.4262	5.40688	1.38163e-14	1.9713e-13
ETH_00014330	403.011	57.4725	441.726	7.01225	2.80988	4.74759e-05	0.000247667	0.912355	-0.132333	0.908377	0.936703
ETH_00001235	473.548	67.6938	508.705	6.99544	2.80642	0.0458149	0.0858347	0.93089	-0.103317	0.729501	0.789489
ETH_00042650	55.4167	7.92216	34.6485	6.99515	2.80636	0.114098	0.18267	1.5994	0.677529	0.702007	0.765431
ETH_00013665	4584.24	655.4	2142.89	6.99457	2.80624	0.000237607	0.00101022	2.13928	1.09713	0.0261033	0.0458145
ETH_00036185	109.302	15.6842	311.301	6.96892	2.80094	0.000124248	0.000574869	0.351114	-1.50999	0.0450757	0.07381
ETH_00012490	955.268	137.098	5668.41	6.9678	2.8007	0.0464501	0.0867932	0.168525	-2.56897	0.0199805	0.0363499
ETH_00038495	218.293	31.3684	16.847	6.959	2.79888	0.000740145	0.00271317	12.9574	3.6957	3.65328e-06	1.57701e-05
ETH_00026350	92.2108	13.2634	137.37	6.9523	2.79749	0.0095697	0.0231677	0.671259	-0.575059	0.270215	0.345452
ETH_00009485	771.451	111.096	83.8269	6.94401	2.79577	0.0232816	0.0489788	9.2029	3.20209	0.00528144	0.0113297
ETH_00037925	326.814	47.2128	769.554	6.92215	2.79122	2.50674e-05	0.00014023	0.424679	-1.23555	0.0755727	0.115297
ETH_00019050	9560.49	1383.4	210.926	6.91085	2.78886	0.000203818	0.000881464	45.3263	5.50228	4.9494e-14	6.54207e-13
ETH_00011495	79.71	11.5502	113.91	6.90118	2.78684	0.00251738	0.0076257	0.699762	-0.515064	0.467543	0.549557
ETH_00037010	45.2009	6.55163	15.7732	6.89918	2.78642	0.0333511	0.0660363	2.86569	1.51888	0.250551	0.32393
ETH_00019270	856.43	124.222	145.721	6.89437	2.78542	5.69373e-05	0.000292344	5.87721	2.55513	6.92622e-05	0.000231379
ETH_00024715	1604.93	232.91	524.518	6.89077	2.78467	2.75717e-05	0.000151839	3.05981	1.61344	0.00206684	0.00494315
ETH_00015815	2553.53	371.951	6172.2	6.86523	2.77931	3.05858e-05	0.000166606	0.413714	-1.27329	0.0166856	0.0310398
ETH_00000265	789.249	115.003	112.484	6.86288	2.77881	9.82626e-05	0.000470135	7.01655	2.81076	2.16637e-06	9.75132e-06
ETH_00031955	5323.57	777.095	18038.6	6.85059	2.77623	0.00148215	0.00491035	0.29512	-1.76063	0.032674	0.0557655
ETH_00009765	395.581	57.7702	160.593	6.84748	2.77557	0.000332322	0.00136274	2.46326	1.30057	0.0718192	0.110514
ETH_00041360	349.306	51.0617	115.323	6.84085	2.77418	0.000157986	0.000708336	3.02893	1.59881	0.0231174	0.0411976
ETH_00006210	24271.5	3551.78	2590.25	6.83363	2.77265	2.44369e-05	0.000137092	9.37032	3.2281	2.61145e-08	1.61846e-07
ETH_00030705	634.855	92.9141	149.192	6.83271	2.77246	3.50485e-05	0.00018844	4.2553	2.08926	0.000319292	0.000925837
ETH_00018120	678.674	99.4977	1815.26	6.82101	2.76998	9.05583e-05	0.000437403	0.373871	-1.41939	0.00468783	0.0101953
ETH_00038475	96.7736	14.192	515.595	6.81888	2.76954	0.000116056	0.000543025	0.187693	-2.41355	0.0001919	0.000584959
ETH_00029435	1849.95	271.758	36.807	6.80735	2.76709	0.00113442	0.00391616	50.2609	5.65137	6.41977e-12	6.54116e-11
ETH_00012260	6059.27	890.814	220.632	6.80195	2.76595	2.71968e-05	0.00015039	27.4632	4.77943	2.76364e-14	3.77272e-13
ETH_00030100	2578.01	380.007	5607.84	6.7841	2.76216	1.65389e-05	9.70421e-05	0.459715	-1.12119	0.0422767	0.0697504
ETH_00020345	132.161	19.4948	7844.82	6.77931	2.76114	0.224328	0.317673	0.016847	-5.89137	0.0106271	0.0210019
ETH_00043525	148.309	21.89	169.953	6.77519	2.76026	0.0178232	0.0390442	0.872648	-0.196529	0.669687	0.737565
ETH_00042585	193.581	28.6466	14.3249	6.75756	2.7565	0.000962718	0.00339535	13.5136	3.75634	1.61793e-06	7.42497e-06
ETH_00006135	695.257	102.975	576.993	6.75168	2.75525	0.00376163	0.0106225	1.20497	0.268993	0.435263	0.517189
ETH_00019420	7390.32	1097.03	1114.45	6.73666	2.75203	2.12426e-05	0.000121136	6.63137	2.72931	1.90857e-07	1.03754e-06
ETH_00003475	163.925	24.3525	230.705	6.73133	2.75089	0.0158049	0.0352319	0.710536	-0.493019	0.349816	0.430052
ETH_00001540	2069.36	307.789	3254.03	6.72329	2.74917	2.42088e-05	0.000136094	0.635936	-0.653047	0.203677	0.270663
ETH_00002495	108.841	16.2094	8.13662	6.71469	2.74732	0.00583831	0.0153155	13.3767	3.74165	0.000243478	0.000724582
ETH_00015970	377.805	56.5022	123.527	6.68655	2.74126	0.000249113	0.00105276	3.05848	1.61281	0.00328238	0.00744406
ETH_00042295	43.3701	6.49079	230.318	6.6818	2.74024	0.036694	0.0714308	0.188305	-2.40885	0.0213705	0.0385076
ETH_00015535	215.735	32.3963	72.4939	6.65923	2.73536	0.000459573	0.00179501	2.9759	1.57333	0.0096322	0.0192686
ETH_00034235	694.312	104.32	476.594	6.65559	2.73457	8.99448e-05	0.00043467	1.45682	0.542825	0.255707	0.329852
ETH_00003780	970.474	146.096	55111.9	6.64273	2.73178	8.39165e-06	5.40334e-05	0.0176092	-5.82753	1.36478e-18	3.33371e-17
ETH_00017515	77.4907	11.6719	23.1894	6.63908	2.73098	0.0343926	0.0677911	3.34164	1.74056	0.0775309	0.117849
ETH_00040205	758.219	114.455	74.0087	6.62461	2.72783	0.000130277	0.000599118	10.245	3.35685	1.67338e-08	1.07265e-07
ETH_00016805	397.196	60.2744	188.079	6.5898	2.72024	0.000148688	0.00067293	2.11186	1.07852	0.066043	0.102945
ETH_00024910	21588.4	3289.99	90.0032	6.56183	2.7141	0.0195026	0.0421763	239.862	7.90606	9.50206e-11	8.434e-10
ETH_00010045	1510.53	230.418	34.9258	6.55558	2.71272	4.25941e-05	0.000224519	43.2496	5.43462	1.36858e-15	2.28347e-14
ETH_00034740	3713.38	567.017	1278.49	6.54897	2.71127	4.36947e-05	0.000229914	2.9045	1.53829	0.00617024	0.0130319
ETH_00037795	564.675	86.2919	14.955	6.54378	2.71012	0.0101547	0.0243947	37.7584	5.23873	4.989e-07	2.50957e-06
ETH_00038845	62.3802	9.53606	18.4835	6.5415	2.70962	0.0115847	0.02724	3.37492	1.75485	0.114167	0.164948
ETH_00003275	261.294	40.0751	140.222	6.52012	2.7049	0.000633947	0.00237249	1.86344	0.897966	0.298577	0.376354
ETH_00035315	100.377	15.4024	5.60984	6.51698	2.7042	0.00456312	0.0125064	17.8931	4.16133	2.31341e-05	8.5932e-05
ETH_00027535	383.167	58.8814	3.11297	6.50743	2.70209	0.000690577	0.00254784	123.087	6.94354	1.0917e-15	1.85953e-14
ETH_00014170	1799.43	276.536	11698.6	6.50705	2.702	0.129128	0.202121	0.153816	-2.70072	0.104645	0.152741
ETH_00029325	6342.76	975.744	695.964	6.50043	2.70053	3.29752e-05	0.000178344	9.11363	3.18803	2.49695e-08	1.55698e-07
ETH_00003995	305.568	47.1103	1413.57	6.48623	2.69738	7.88779e-05	0.00038651	0.216167	-2.20978	0.000146927	0.000458707
ETH_00012695	107.012	16.5488	77.8955	6.46647	2.69298	0.00738043	0.0187053	1.37379	0.458163	0.631177	0.70318
ETH_00023670	493.591	76.503	800.566	6.45193	2.68973	0.00212963	0.00661672	0.616553	-0.697703	0.627908	0.70065
ETH_00002420	367.952	57.2515	88.8277	6.42693	2.68413	0.00017367	0.000768835	4.14231	2.05043	0.000851958	0.00223353
ETH_00030995	399.205	62.2085	315.55	6.41721	2.68195	0.000154975	0.000697579	1.26511	0.33926	0.385517	0.467665
ETH_00040520	1233.53	192.431	770.328	6.41026	2.68038	0.000577346	0.00218215	1.60131	0.679252	0.161008	0.22142
ETH_00000785	816.181	127.408	419.516	6.40605	2.67943	0.00013006	0.000598541	1.94553	0.960164	0.134738	0.190228
ETH_00011770	995.195	155.408	560.735	6.40378	2.67892	8.9846e-05	0.000434422	1.77481	0.827661	0.294112	0.371493
ETH_00018165	118.127	18.4637	9.81067	6.39778	2.67757	0.0870478	0.146051	12.0406	3.58984	0.013607	0.0261686
ETH_00006445	263.844	41.3688	1549.86	6.37785	2.67307	2.60222e-05	0.000144596	0.170237	-2.55438	1.63047e-05	6.1843e-05
ETH_00008365	449.474	70.6558	126.409	6.36147	2.66936	0.000255204	0.0010775	3.55572	1.83014	0.00187003	0.00453162
ETH_00023775	34.7442	5.46289	81.1413	6.36004	2.66904	0.052759	0.0967001	0.428194	-1.22366	0.240207	0.312292
ETH_00017720	766.665	120.67	18.2169	6.35338	2.66752	0.000123979	0.000573913	42.0853	5.39525	7.09542e-14	9.20596e-13
ETH_00008245	3543.99	558.195	130.347	6.34901	2.66653	1.88434e-05	0.000108746	27.1889	4.76494	6.16459e-14	8.04383e-13
ETH_00034870	983.433	154.924	231.784	6.34784	2.66627	4.3742e-05	0.000229991	4.24289	2.08505	0.000905942	0.00236019
ETH_00025695	4070.45	642.153	8918.8	6.33875	2.6642	0.000103075	0.000490845	0.45639	-1.13166	0.0825435	0.124522
ETH_00029405	85.6394	13.5259	12.6869	6.33149	2.66255	0.013834	0.0315396	6.75021	2.75493	0.00292187	0.00670953
ETH_00039930	168.174	26.5684	439.191	6.32988	2.66218	0.000664404	0.00246764	0.382918	-1.38489	0.00999683	0.0198894
ETH_00020540	1247.78	197.91	350.063	6.30477	2.65644	9.50356e-05	0.000456371	3.56443	1.83367	0.000857477	0.00224671
ETH_00029310	2101.22	333.707	2139.82	6.2966	2.65457	3.24907e-05	0.000176036	0.981963	-0.0262591	0.849743	0.890883
ETH_00035745	335.948	53.4602	5096.06	6.28407	2.6517	2.21399e-05	0.000125859	0.065923	-3.92307	4.24708e-10	3.39174e-09
ETH_00014545	54.865	8.74831	35.3615	6.2715	2.64881	0.0268812	0.0552147	1.55155	0.633709	0.641105	0.712636
ETH_00003195	476.019	75.9362	12.8515	6.26868	2.64816	0.000309875	0.00127759	37.0401	5.21102	4.40737e-12	4.63507e-11
ETH_00016420	397.544	63.4797	236.125	6.26253	2.64675	0.0220994	0.0468373	1.68362	0.751566	0.603018	0.677498
ETH_00008370	646.613	103.296	191.162	6.25984	2.64612	0.000124499	0.000575738	3.38254	1.75811	0.00205946	0.00492712
ETH_00006450	655.528	104.73	3477.2	6.25922	2.64598	2.18112e-05	0.000124146	0.188522	-2.40719	2.38809e-05	8.83834e-05
ETH_00024155	6837.48	1093.01	94.5351	6.25563	2.64516	5.34026e-05	0.000276687	72.3274	6.17647	8.11278e-21	2.49373e-19
ETH_00006220	1048.1	167.656	331.101	6.25153	2.64421	0.00123831	0.00422052	3.16551	1.66244	0.0437536	0.0718765
ETH_00005815	13.6111	2.17748	9.02855	6.25087	2.64406	0.188124	0.275071	1.50757	0.59222	0.902494	0.931908
ETH_00020565	11.0364	1.774	21.4928	6.22121	2.6372	0.176384	0.261043	0.513495	-0.961579	0.525029	0.604711
ETH_00042070	169.998	27.3561	233.416	6.21425	2.63558	0.00044883	0.00175928	0.728304	-0.457387	0.587838	0.66487
ETH_00041595	52.6896	8.48573	6.8936	6.2092	2.63441	0.0568619	0.102653	7.64326	2.93419	0.0156375	0.0294308
ETH_00029695	12297.2	1981.67	203.349	6.20546	2.63354	1.90019e-05	0.000109423	60.4734	5.91823	6.28874e-20	1.79454e-18
ETH_00042405	264.755	42.9219	37.6706	6.1683	2.62487	0.000412769	0.00164029	7.02816	2.81315	0.000105094	0.000339325
ETH_00019205	141.105	22.8795	34.368	6.16733	2.62465	0.00457177	0.0125264	4.10572	2.03764	0.0212807	0.0383949
ETH_00034385	6245.2	1014.22	14610.1	6.15764	2.62238	2.42841e-05	0.000136434	0.427457	-1.22615	0.0314803	0.0539595
ETH_00016850	103.122	16.773	1021.2	6.1481	2.62014	0.0316628	0.0632286	0.100981	-3.30784	0.000754498	0.0020079
ETH_00015360	712.417	115.928	28.1935	6.14534	2.61949	0.000391761	0.0015698	25.2688	4.65929	2.85447e-11	2.69834e-10
ETH_00019565	6001.93	977.932	2948.27	6.13737	2.61762	4.22552e-05	0.000223111	2.03575	1.02556	0.0172074	0.031836
ETH_00029005	4337.57	708.14	3958.97	6.1253	2.61478	6.50184e-05	0.000328113	1.09563	0.131763	0.781048	0.834722
ETH_00032085	4328.77	706.834	13435.3	6.12417	2.61451	0.197537	0.286111	0.322195	-1.63399	0.399435	0.481741
ETH_00004945	2527.5	412.718	668.177	6.12404	2.61448	3.20246e-05	0.000173717	3.78268	1.91941	0.000170815	0.000526824
ETH_00037490	80.9259	13.2442	5.60676	6.11031	2.61125	0.0268996	0.0552401	14.4336	3.85136	0.000741309	0.00198028
ETH_00025170	626.679	102.591	386.007	6.10852	2.61082	0.000122021	0.000566396	1.62349	0.6991	0.232875	0.304342
ETH_00037150	305.739	50.0723	907.725	6.10596	2.61022	0.000310393	0.00127914	0.336819	-1.56996	0.00301569	0.00690249
ETH_00009480	598.585	98.156	32.0968	6.0983	2.60841	0.000293623	0.00122274	18.6493	4.22105	1.20867e-09	9.0973e-09
ETH_00036700	596.889	97.9094	280.3	6.09634	2.60794	0.000110242	0.000519551	2.12946	1.09049	0.0683414	0.106121
ETH_00040715	620.003	102.54	33.826	6.04647	2.59609	0.000510792	0.0019681	18.3292	4.19607	5.69686e-10	4.48695e-09
ETH_00029715	5303.41	877.243	6021.23	6.04555	2.59587	0.00030639	0.00126768	0.880786	-0.183136	0.838327	0.88255
ETH_00004775	900.661	148.981	1146.92	6.04548	2.59586	0.0118605	0.0277474	0.78529	-0.348702	0.86121	0.900021
ETH_00016815	35.0931	5.80553	415.679	6.04477	2.59569	0.279584	0.37994	0.0844235	-3.56621	0.0555306	0.0884032
ETH_00027175	588.973	97.5124	66.9961	6.03998	2.59454	0.000135536	0.000621425	8.79116	3.13605	4.43511e-07	2.25949e-06
ETH_00007395	869.582	144.139	429.693	6.03294	2.59286	7.02709e-05	0.000350931	2.02373	1.01702	0.0472837	0.0769169
[truncated: 6,788 more rows]
