# Supplementary material for: RNA Seq analysis of the Eimeria tenella gametocyte transcriptome reveals clues about the molecular basis for sexual reproduction and oocyst biogenesis
Source: BMC Genomics. 2015 Feb 18;16(1):94. doi: 10.1186/s12864-015-1298-6 (PMC4345034; doi:10.1186/s12864-015-1298-6)
Supplement: Additional file 4: — Transcript abundance and annotation of E. tenella upregulated gametocyte transcripts. Listed for each of the 863 upregulated E. tenella gametocyte transcripts is the publicly available gene annotation (www.toxodb.org), an annotation derived manually from Blast2Go analysis and the manually assigned biological function. As a measure of transcript abundance, the FPKM (Fragments Per Kilobase of exon model per Million mapped reads) of each gene is listed for each of the three developmental stages of E. tenella. [file 12864_2015_1298_MOESM4_ESM.xlsx]

## Sheet: Sheet1
gene ID	ToxoDB annotation	Blast2Go annotation	biological function	transcript abundance (FPKM)
				gametocyte	merozoite	sporozoite
ETH_00031760	hypothetical protein	sf-assemblin beta giardin protein	Cytoskeleton/Transport	80.8081	0.199865	0.104238
ETH_00019550	hypothetical protein, conserved	doublecortin domain-containing protein	Cytoskeleton/Transport	73.112	3.9679	5.75363
ETH_00002520	unspecified product	tubulin beta chain	Cytoskeleton/Transport	2789.7	36.2183	29.8178
ETH_00033310	tubulin alpha chain, putative	alpha tubulin	Cytoskeleton/Transport	1887.38	42.3633	18.2888
ETH_00017570	unspecified product	p25-alpha family protein	Cytoskeleton/Transport	1357.25	1.0902	0.524436
ETH_00013990	roadblock/LC7 domain-containing protein, putative	dynein light chain	Cytoskeleton/Transport	288.808	0.165005	0
ETH_00026610	dynein light chain type 1, putative	dynein light chain type 1	Cytoskeleton/Transport	165.507	2.35083	1.16708
ETH_00011215	hypothetical protein	myosin a	Cytoskeleton/Transport	142.165	0.191316	4.99612
ETH_00020290	hypothetical protein, conserved	microtubule associated protein spm1	Cytoskeleton/Transport	123.28	3.73655	6.66926
ETH_00017345	kinesin motor domain cointaining protein, putative	chromosome-associated kinesin	Cytoskeleton/Transport	113.96	0.98321	6.68397
ETH_00010720	microtubule-associated protein RP/EB family member 3, putative	microtubule associated protein eb1	Cytoskeleton/Transport	98.316	4.47268	0.29764
ETH_00022150	hypothetical protein	ankyrin repeat	Cytoskeleton/Transport	96.5476	0.595696	3.619
ETH_00001835	myosin heavy chain, putative	myosin heavy	Cytoskeleton/Transport	83.8188	0.0461907	0.111418
ETH_00004750	unspecified product	kinesin-like protein klp6-like	Cytoskeleton/Transport	65.6439	0.0387703	0.151363
ETH_00025240	hypothetical protein	chromosome-associated kinesin	Cytoskeleton/Transport	62.682	0.0390567	0.0981261
ETH_00010190	unspecified product	tubulin-specific chaperone a	Cytoskeleton/Transport	57.2722	1.86014	1.74179
ETH_00017020	tubulin delta chain, putative	tubulin delta chain-like	Cytoskeleton/Transport	48.9895	0.944364	0.301862
ETH_00023585	hypothetical protein	tctex1 domain-containing protein 2-like	Cytoskeleton/Transport	46.2957	0.257792	2.18011
ETH_00009615	hypothetical protein	dynein heavy chain family protein	Cytoskeleton/Transport	45.2215	0.32391	0.654485
ETH_00017830	hypothetical protein	dynein heavy chain	Cytoskeleton/Transport	41.9926	0.171646	0.703397
ETH_00022690	hypothetical protein	dynein heavy chain 2	Cytoskeleton/Transport	34.9997	0.0723128	0.827903
ETH_00017825	hypothetical protein	dynein heavy chain family protein	Cytoskeleton/Transport	32.5792	0.0381228	0.272827
ETH_00031865	non-muscle myosin II heavy chain, putative	centrosomal protein of 89 kda isoform x2	Cytoskeleton/Transport	31.0902	0.355357	2.09267
ETH_00013565	Ankyrin repeat-containing protein, related	ankyrin repeat-containing protein	Cytoskeleton/Transport	29.9048	0.110192	1.62537
ETH_00022695	hypothetical protein	dynein heavy chain family protein	Cytoskeleton/Transport	27.9965	0.0389597	0.371131
ETH_00022705	hypothetical protein	dynein heavy chain family protein	Cytoskeleton/Transport	27.9307	0.0144972	0.0174243
ETH_00027245	hypothetical protein	dynein heavy chain	Cytoskeleton/Transport	27.7145	0.0189577	0.64149
ETH_00009610	hypothetical protein	dynein heavy chain family protein	Cytoskeleton/Transport	27.0401	0.08244	0.340576
ETH_00004005	unspecified product	myosin f	Cytoskeleton/Transport	26.5188	0.621809	0.553661
ETH_00013460	kinesin motor domain-containing protein, putative	kinesin motor domain-containing protein	Cytoskeleton/Transport	26.053	0.371515	1.56998
ETH_00009605	unspecified product	dynein heavy chain family protein	Cytoskeleton/Transport	25.7102	0.187706	0.424567
ETH_00029860	hypothetical protein	tubulin-tyrosine ligase family protein	Cytoskeleton/Transport	24.6708	0.423234	0.837938
ETH_00022710	hypothetical protein	dynein heavy chain family protein	Cytoskeleton/Transport	21.8128	0	0
ETH_00041000	hypothetical protein	cap-gly domain-containing protein	Cytoskeleton/Transport	21.7338	0.869261	0.686794
ETH_00009595	unspecified product	dynein heavy chain family protein	Cytoskeleton/Transport	21.2372	0.0696048	0.456865
ETH_00009600	hypothetical protein	dynein heavy chain family protein	Cytoskeleton/Transport	21.1868	0.166889	0.366418
ETH_00009590	hypothetical protein	dynein heavy chain family protein	Cytoskeleton/Transport	21.1354	0.129055	0.689405
ETH_00017820	hypothetical protein	dynein heavy chain family protein	Cytoskeleton/Transport	20.7098	0.0190704	0.345049
ETH_00004010	hypothetical protein	low quality protein: dynein heavy chain axonemal	Cytoskeleton/Transport	19.306	0.936956	1.03361
ETH_00030640	hypothetical protein	actin depolymerizing	Cytoskeleton/Transport	18.4144	1.22991	1.25456
ETH_00023550	Dynein heavy chain family protein, related	dynein heavy chain	Cytoskeleton/Transport	16.6296	0	0.462691
ETH_00023890	hypothetical protein	myosin j	Cytoskeleton/Transport	16.4769	0.489523	1.09087
ETH_00027235	hypothetical protein	dynein heavy chain family protein	Cytoskeleton/Transport	14.7922	0	0.141144
ETH_00042275	hypothetical protein, conserved	filamin abp280 repeat-containing protein	Cytoskeleton/Transport	11.6148	0.628218	0.306003
ETH_00005885	gamma-tubulin complex component 2, putative	spc97 spc98 family protein	Cytoskeleton/Transport	11.5366	0.779588	0.854729
ETH_00027140	unspecified product	high mobility group protein	DNA/RNA binding, transcription	2208.1	140.538	101.738
ETH_00025980	DNA double-strand break repair rad50 ATPase, putative	---NA---	DNA/RNA binding, transcription	482.998	14.8826	12.5534
ETH_00024740	zinc finger (CCCH type) protein, putative	zinc finger ccch type domain containing protein	DNA/RNA binding, transcription	419.335	0.623106	11.472
ETH_00013975	unspecified product	c-myc-binding family protein	DNA/RNA binding, transcription	265.275	0.246846	0.171746
ETH_00025920	BTB/POZ domain-containing protein, putative	btb poz domain-containing protein	DNA/RNA binding, transcription	158.553	1.62875	2.91051
ETH_00001770	unspecified product	replication factor a-related protein	DNA/RNA binding, transcription	158.265	9.22534	1.04425
ETH_00014210	RNA recognition motif domain-containing protein, putative	rna-binding protein tia-	DNA/RNA binding, transcription	130.876	0.453792	7.9924
ETH_00023370	hypothetical protein, conserved	mrna splicing protein	DNA/RNA binding, transcription	108.34	0.104505	0.306278
ETH_00016730	hypothetical protein, conserved	btb poz domain-containing protein	DNA/RNA binding, transcription	102.212	0.127648	3.96741
ETH_00039495	histone H3 variant, putative	histone h3	DNA/RNA binding, transcription	80.4516	5.49411	1.86498
ETH_00043880	zinc finger (CCCH type) protein, putative	zinc finger (ccch type) protein	DNA/RNA binding, transcription	73.0564	0.0871364	0.573395
ETH_00024610	hypothetical protein	zinc finger (ccch type) protein	DNA/RNA binding, transcription	66.1185	0.768485	0.22846
ETH_00009540	hypothetical protein	transcription factor with ap2 domain	DNA/RNA binding, transcription	60.5658	0.762568	2.73589
ETH_00023280	hypothetical protein	ccaat-box dna binding protein subunit b	DNA/RNA binding, transcription	59.3978	0.138904	0.701042
ETH_00040335	zinc finger DHHC domain-containing protein, putative	dhhc zinc finger domain-containing protein	DNA/RNA binding, transcription	53.6878	2.35869	1.35425
ETH_00028735	DnaJ domain-containing protein, putative	dnaj domain containing protein	DNA/RNA binding, transcription	51.9842	0.464699	1.0189
ETH_00009510	unspecified product	dna rna polymerases superfamily protein	DNA/RNA binding, transcription	38.9906	0.0368171	0.222525
ETH_00009525	hypothetical protein	zinc finger protein gis2	DNA/RNA binding, transcription	38.3892	0.0226881	1.03281
ETH_00015205	hypothetical protein, conserved	histone lysine demethylase no66	DNA/RNA binding, transcription	36.5215	2.51371	1.78668
ETH_00004680	DHHC zinc finger domain-containing protein, putative	dhhc zinc finger domain-containing protein	DNA/RNA binding, transcription	33.3409	1.04658	0.382314
ETH_00009760	splicing factor U2AF 65 kDa subunit, putative	splicing factor u2af 65 kda	DNA/RNA binding, transcription	31.9519	0.817193	0.971483
ETH_00009535	hypothetical protein	ap2 domain transcription factor ap2viii- partial	DNA/RNA binding, transcription	25.5901	0.0117181	0.287514
ETH_00013545	B-box zinc finger protein, putative	b-box zinc finger domain-containing protein	DNA/RNA binding, transcription	23.9931	0.4599	0.958587
ETH_00009395	hypothetical protein, conserved	ap2 domain transcription factor ap2ix-1	DNA/RNA binding, transcription	17.2434	1.05469	0.464344
ETH_00042130	hypothetical protein	reverse transcriptase	DNA/RNA binding, transcription	15.4321	0.0319937	0.585225
ETH_00011490	hypothetical protein	b-box zinc finger domain-containing protein	DNA/RNA binding, transcription	15.4034	0.223239	0.297326
ETH_00036845	hypothetical protein	b-box zinc finger	DNA/RNA binding, transcription	9.30897	0.0679145	0.860133
ETH_00006675	KH domain-containing protein, putative	kh domain-containing protein	DNA/RNA binding, transcription?	453.419	3.16686	1.92481
ETH_00029000	hypothetical protein	zinc finger containing protein	DNA/RNA binding, transcription?	407.256	3.8279	19.7313
ETH_00014755	unspecified product	zinc finger protein	DNA/RNA binding, transcription?	55.0315	0.137447	0.565539
ETH_00004905	unspecified product	fatty-acyl elongase	Fatty acid metabolism	653.669	15.5715	9.0327
ETH_00007660	acyl-CoA-binding protein, putative	acyl binding protein	Fatty acid metabolism	497.093	17.3823	7.85586
ETH_00032045	acyl-coenzyme A oxidase, putative	peroxisomal acyl-coenzyme a oxidase 1	Fatty acid metabolism	251.298	0.140425	1.14031
ETH_00035050	LOC100127341 protein, related	diacylglycerol acyltransferase type 2	Fatty acid metabolism	179.623	0.937625	1.11462
ETH_00019415	lipase domain-containing protein, putative	lipase class 3	Fatty acid metabolism	135.482	0.116449	5.6312
ETH_00019675	very long-chain acyl-CoA synthetase, putative	long-chain-fatty-acid- ligase	Fatty acid metabolism	113.447	0.493279	5.03042
ETH_00029525	hypothetical protein	acyl- -binding protein	Fatty acid metabolism	103.416	0.892097	1.61374
ETH_00011255	unspecified product	acyl-protein thioesterase 1-like	Fatty acid metabolism	101.298	1.66061	0.49536
ETH_00025420	peroxisomal multifunctional enzyme, putative	peroxisomal multifunctional enzyme type 2 isoform 1	Fatty acid metabolism	62.4084	0.210237	1.3008
ETH_00015230	oxidoreductase, putative	peroxisomal -dienoyl- reductase	Fatty acid metabolism	23.1158	0	0.1005
ETH_00005790	hypothetical protein	type i fatty acid	Fatty acid metabolism	12.5277	0.0304599	0.151935
ETH_00015485	unspecified product	type i fatty acid synthase	Fatty acid metabolism	11.3407	0	0.0371224
ETH_00005575	unspecified product	enoyl-CoA hydratase/isomerase family protein	Fatty acid metabolism	8.44383	0.0489854	0.0871995
ETH_00043845	hypothetical protein	type i fatty acid	Fatty acid metabolism	8.02475	0.0611573	0.128139
ETH_00005785	hypothetical protein	polyketide synthase	Fatty acid metabolism	3.72157	0.0222733	0.0239876
ETH_00015480	EtPKS1	---NA---	Fatty acid metabolism	53.0427	0.048804	0.61805
ETH_00000160	acetyltransferase domain-containing protein, putative	gnat family protein	Glycosylation	165.74	2.33569	3.63541
ETH_00015660	UDP-glucose 4-epimerase, putative	udp-glucose 4-epimerase	Glycosylation	153.333	2.65723	0.73732
ETH_00007235	oligosaccharyl transferase STT3, putative	oligosaccharyl transferase stt3 protein	Glycosylation	58.2352	1.68015	4.61918
ETH_00019125	unspecified product	glucosamine-fructose-6-phosphate aminotransferase	Glycosylation	52.3006	3.25788	2.38068
ETH_00005370	UDP-N-acetyl-D-galactosamine:polypeptide N-acetylgalactosaminyltransferase T3, putative	udp-n-acetyl-d-galactosamine:polypeptide n-acetylgalactosaminyltransferase t3	Glycosylation	52.0737	1.41785	2.49203
ETH_00007230	hypothetical protein	dolichyl-diphosphooligosaccharide--protein glycosyltransferase subunit stt3a	Glycosylation	44.5442	1.04525	2.3045
ETH_00018780	hypothetical protein, conserved	beta- -n-acetylglucosaminyltransferase-like protein	Glycosylation	44.4947	1.59248	0.895651
ETH_00003635	hypothetical protein, conserved	related to cg16984 related	Microgamete	232.252	2.25981	3.41497
ETH_00013995	armadillo/beta-catenin-like repeat protein, putative	axoneme central apparatus	Microgamete	223.148	0.0974613	1.44124
ETH_00014050	hypothetical protein	radial spoke head	Microgamete	195.462	0.0939557	1.15404
ETH_00014055	hypothetical protein	radial spoke head protein 9 homolog	Microgamete	184.22	0.0483252	0.799646
ETH_00025255	dynein intermediate chain, putative	dynein intermediate chain	Microgamete	125.317	0.100901	0.43372
ETH_00030810	WD domain, G-beta repeat-containing protein, putative	flagellar associated protein	Microgamete	115.852	0.0861432	0.065101
ETH_00017050	hypothetical protein, conserved	generative cell specific-1	Microgamete	107.308	0.103214	0.194648
ETH_00017055	hypothetical protein	generative cell specific-1	Microgamete	102.529	0.296356	0.161455
ETH_00008420	hypothetical protein	---NA---	Microgamete	99.3189	2.09677	3.88873
ETH_00002085	hypothetical protein	---NA---	Microgamete	81.5376	4.31535	1.09113
ETH_00022665	calnexin, putative	calmegin	Microgamete	71.0825	0.0479328	0.316814
ETH_00005660	hypothetical protein, conserved	c3orf15 protein	Microgamete	64.645	0.0246389	0.00991324
ETH_00023565	hypothetical protein	flagellar inner arm dynein 1 heavy chain beta	Microgamete	60.2334	0.0257734	0.265814
ETH_00023960	hypothetical protein	flagellar associated protein	Microgamete	55.8044	0.659231	3.62003
ETH_00013980	Flagellar associated protein, related	coiled-coil domain-containing protein 37	Microgamete	53.7847	0.605716	1.60937
ETH_00009265	protamine P1 protein, putative	protamine p1 protein	Microgamete	53.5145	0.495933	1.58214
ETH_00023965	hypothetical protein	flagellar associated protein	Microgamete	50.4867	0.0287895	0.962425
ETH_00008820	hypothetical protein	axonemal dynein gamma heavy	Microgamete	50.3208	1.95286	1.77499
ETH_00008815	hypothetical protein	axonemal dynein gamma heavy	Microgamete	45.2203	0.458162	0.0418348
ETH_00019365	hypothetical protein	flagellar associated related	Microgamete	42.8733	0.10352	0.256251
ETH_00004845	hypothetical protein, conserved	flagellar associated protein	Microgamete	41.6077	0.143199	2.5607
ETH_00019370	hypothetical protein, conserved	flagellar associated related	Microgamete	31.0303	0.0210395	0.969874
ETH_00017815	hypothetical protein	dynein heavy	Microgamete	30.1603	0	0.338812
ETH_00008810	hypothetical protein	axonemal dynein gamma heavy	Microgamete	29.9716	0.0948784	0.0540719
ETH_00022085	hypothetical protein, conserved	cytochrome b5 domain-containing protein 1-like	Microgamete	28.8506	1.39588	2.56608
ETH_00027240	hypothetical protein	flagellar inner arm dynein 1 heavy chain alpha	Microgamete	23.0228	0.0156168	0.360924
ETH_00023560	hypothetical protein	dynein heavy chain axonemal	Microgamete	22.5694	0.0440232	0.177466
ETH_00002895	hypothetical protein	testis-expressed sequence 9 protein	Microgamete	22.4266	0.0271714	0.883084
ETH_00022700	unspecified product	dynein heavy chain axonemal	Microgamete	20.5101	0	0.319255
ETH_00008805	hypothetical protein	dynein heavy chain family protein	Microgamete	20.2631	0.0639105	0.0764728
ETH_00023555	unspecified product	dynein heavy	Microgamete	18.16	0.0364064	0.315737
ETH_00043205	hypothetical protein	dynein heavy chain axonemal-like	Microgamete	16.0835	0.329778	0.929723
ETH_00008800	unspecified product	dynein heavy chain	Microgamete	14.7459	0.238122	0.168667
ETH_00023545	hypothetical protein	flagellar inner arm dynein 1 heavy chain beta	Microgamete	14.0673	0.0432612	0.301535
ETH_00008795	hypothetical protein	flagellar outer dynein arm heavy chain gamma	Microgamete	13.2357	0.179494	0.178123
ETH_00027230	hypothetical protein	dynein heavy chain	Microgamete	12.4412	0	0.171547
ETH_00017810	hypothetical protein	dynein heavy chain family protein	Microgamete	11.9714	0.0132962	0.156867
ETH_00039340	zinc carboxypeptidase, putative	flagellar basal body protein	Microgamete	11.0594	0.0378825	0.564076
ETH_00027220	hypothetical protein	flagellar inner arm dynein 1 heavy chain alpha	Microgamete	9.11319	0	0.102772
ETH_00027225	unspecified product	flagellar inner arm dynein 1 heavy chain alpha	Microgamete	7.60367	0	0
ETH_00027810	D-3-phosphoglycerate dehydrogenase, putative	d-3-phosphoglycerate dehydrogenase	Miscellaneous	65.3886	0.0318912	0.353547
ETH_00015095	hypothetical protein	alanine dehydrogenase	Miscellaneous	2107.42	1.36965	14.5095
ETH_00002885	hypothetical protein	toxoplasma gondii family d protein	Miscellaneous	2107.27	1.8958	7.88619
ETH_00034390	macrophage migration inhibitory factor, putative	macrophage migration inhibitory factor	Miscellaneous	1521.77	90.1723	17.7679
ETH_00005300	unspecified product	lactate dehydrogenase	Miscellaneous	1492.83	86.9906	1.03023
ETH_00032675	14-3-3-like protein, related	tyrosine 3-monooxygenase tryptophan 5-monooxygenase activation epsilon polypeptide	Miscellaneous	1469.15	3.63016	30.9062
ETH_00034505	Glycerol-3-phosphate dehydrogenase, related	glycerol-3-phosphate dehydrogenase	Miscellaneous	1438.3	54.6272	11.8351
ETH_00033065	hypothetical protein	phosphoethanolamine n-methyltransferase	Miscellaneous	1263.55	77.4278	19.45
ETH_00003520	hypothetical protein	heme-binding-like protein chloroplastic-like	Miscellaneous	612.562	2.21373	12.0394
ETH_00006075	hypothetical protein, conserved	membrane protein	Miscellaneous	595.184	2.07732	8.07355
ETH_00015505	hypothetical protein	aldolase	Miscellaneous	454.176	0.847241	7.54768
ETH_00023145	hypothetical protein, conserved	multi-pass transmembrane protein	Miscellaneous	375.929	9.26402	31.8591
ETH_00009725	hypothetical protein	aldehyde dehydrogenase	Miscellaneous	318.983	0.4747	22.7009
ETH_00014680	zinc finger DHHC domain-containing protein, putative	mgc81318 related	Miscellaneous	306.796	7.55394	13.0993
ETH_00020250	p97 protein, putative	p97 protein	Miscellaneous	293.491	2.25597	1.09182
ETH_00016440	acyl carrier protein, putative	acyl carrier protein	Miscellaneous	284.568	19.9873	1.97123
ETH_00031960	hypothetical protein	toxoplasma gondii family d protein	Miscellaneous	277.537	0.109797	4.53011
ETH_00026960	hypothetical protein, conserved	gap40 protein	Miscellaneous	273.517	15.9162	1.78588
ETH_00011455	mitochondrial carrier domain-containing protein, putative	mitochondrial carrier	Miscellaneous	270.711	1.60213	8.84388
ETH_00005675	hypothetical protein	kelch-like protein 6	Miscellaneous	242.458	0.0574783	0.0582355
ETH_00023475	hypothetical protein	imc sub-compartment protein isp1	Miscellaneous	237.183	0.0758751	0.181902
ETH_00005690	hypothetical protein	kelch-like protein 6	Miscellaneous	232.876	0.0382364	0.0588022
ETH_00020720	alcohol dehydrogenase class III, putative	alcohol dehydrogenase class iii	Miscellaneous	227.708	0.236632	1.93263
ETH_00017040	EF hand domain-containing protein, putative	ef hand family protein	Miscellaneous	223.687	0.13886	0.587791
ETH_00015120	O-acetylserine (thiol) lyase, putative	cysteine synthase	Miscellaneous	221.053	0.465974	1.02387
ETH_00005540	hypothetical protein	mitochondrial isocitrate dehydrogenase	Miscellaneous	212.694	0.165326	4.31692
ETH_00028675	unspecified product	ef hand domain-containing protein	Miscellaneous	206.027	14.5853	0.329662
ETH_00012500	hypothetical protein, conserved	proteophosphoglycan related	Miscellaneous	196.979	0.529162	2.70479
ETH_00011915	hypothetical protein, conserved	peptide synthase like condensation domain	Miscellaneous	194.886	1.0336	0.769545
ETH_00002215	glycolipid transfer protein, putative	glycolipid transfer	Miscellaneous	190.268	7.87425	8.4516
ETH_00033380	machado-joseph disease protein, putative	machado-joseph disease	Miscellaneous	178.566	10.2509	8.07973
ETH_00028740	hypothetical protein, conserved	snf7 family protein	Miscellaneous	165.314	0.530899	0.456161
ETH_00017045	hypothetical protein	ef hand domain-containing protein	Miscellaneous	160.035	0.207887	0.213706
ETH_00005755	hypothetical protein	rhoptry neck protein ron5	Miscellaneous	154.487	0.75052	1.93457
ETH_00027300	unspecified product	mannitol-1-phosphatase	Miscellaneous	147.733	0.363468	3.13837
ETH_00018950	unspecified product	mitochondrial folate transporter carrier-like	Miscellaneous	144.743	6.97307	2.46374
ETH_00005205	ornithine aminotransferase, putative	ornithine aminotransferase	Miscellaneous	144.372	0.818398	0.614569
ETH_00022590	hypothetical protein	glutathione s-transferase	Miscellaneous	144.275	2.71852	5.40427
ETH_00017075	adenylyl cyclase, putative	adenylyl cyclase	Miscellaneous	142.271	2.67609	0.31129
ETH_00021125	hypothetical protein	atp-dependent heat shock	Miscellaneous	141.827	0.454859	8.43606
ETH_00019650	zinc-finger-Ran binding domain-containing protein, putative	zn-finger in ran binding protein and others domain-containing protein	Miscellaneous	141.078	8.01206	10.1538
ETH_00029085	cyclic nucleotide-binding domain containing protein, putative	cyclic nucleotide-binding domain protein	Miscellaneous	134.008	0.85146	0.185391
ETH_00001755	unspecified product	ruvb-like 1-like	Miscellaneous	132.031	0.140467	2.04339
ETH_00022630	hypothetical protein	iq domain-containing protein partial	Miscellaneous	129.707	6.2638	3.75696
ETH_00031405	hypothetical protein	choline dehydrogenase	Miscellaneous	123.779	0.194712	2.90697
ETH_00030795	4-alpha-glucanotransferase, putative	4-alpha-glucanotransferase	Miscellaneous	112.935	0.0775801	0.0785072
ETH_00026080	hypothetical protein	polymyositis scleroderma autoantigen 2 -like	Miscellaneous	111.934	0.965093	1.10777
ETH_00005030	patched transmembrane domain-containing protein, putative	patched family protein	Miscellaneous	109.098	0.195542	2.6346
ETH_00007455	caltractin (centrin), putative	ef hand domain-containing protein	Miscellaneous	97.1919	0.0622117	6.5524
ETH_00017070	unspecified product	leucine rich repeat family protein	Miscellaneous	97.1002	0.0950011	0.218147
ETH_00009900	hypothetical protein	iq calmodulin-binding motif domain-containing protein	Miscellaneous	94.8538	0.236086	1.64333
ETH_00027705	unspecified product	serine threonine protein kinase	Miscellaneous	93.8764	3.97426	0.231412
ETH_00002735	hypothetical protein, conserved	multi-pass transmembrane protein	Miscellaneous	91.6222	3.50137	2.04292
ETH_00031640	notch (DSL) domain-containing protein, putative	notch domain-containing protein	Miscellaneous	89.1213	0.0385024	0.220509
ETH_00031825	hypothetical protein	gcc2 and gcc3 domain-containing protein	Miscellaneous	82.9844	0.0375978	0.321824
ETH_00005780	hypothetical protein	cre-cal-5 protein	Miscellaneous	77.898	0.635985	3.3668
ETH_00004695	unspecified product	alpha-amylase	Miscellaneous	74.6722	0.0300574	0.341717
ETH_00037035	hypothetical protein	isocitrate dehydrogenase	Miscellaneous	74.6458	0.060138	1.48316
ETH_00036235	hypothetical protein	calcium-translocating p-type pmca-type protein	Miscellaneous	74.1917	2.38392	1.66776
ETH_00004060	cyclin-dependent kinase, putative	cyclin-dependent kinase regulatory subunit protein	Miscellaneous	72.5667	1.55932	1.75093
ETH_00018965	hypothetical protein	centrin family protein	Miscellaneous	71.9472	1.66165	4.01258
ETH_00031400	unspecified product	glucose dehydrogenase	Miscellaneous	71.4781	0.0424236	0.818261
ETH_00016165	hypothetical protein, conserved	apicomplexan-conserved	Miscellaneous	70.1304	0.0221356	2.2901
ETH_00021130	ATP-dependent heat shock protein, putative	atp-dependent heat shock	Miscellaneous	69.8375	0.398005	3.62227
ETH_00005645	Dpy-30 motif containing protein, putative	protein dpy-30 homolog	Miscellaneous	67.626	0.00969968	0
ETH_00005775	hypothetical protein, conserved	ef-hand domain (c-terminal) containing protein	Miscellaneous	67.2282	0.497355	0.746839
ETH_00000665	citrate synthase, putative	citrate synthase	Miscellaneous	66.5044	0.383928	2.16013
ETH_00021345	fibrillin-2 precursor, putative	calcium binding egf domain-containing protein	Miscellaneous	66.2473	0.355107	0.442321
ETH_00018960	hypothetical protein	calmodulin long related	Miscellaneous	65.8877	2.07728	3.70397
ETH_00012615	hypothetical protein	metallo-beta-lactamase domain-containing protein	Miscellaneous	64.0897	1.34081	5.86353
ETH_00008850	hypothetical protein, conserved	wd repeat-containing protein 19-like	Miscellaneous	63.5675	0.568821	0.1616
ETH_00023650	CMGC kinase, putative	cdc2-like protein kinase	Miscellaneous	62.827	3.49567	0.645482
ETH_00021545	unspecified product	leucine-rich repeat-containing protein 34-like	Miscellaneous	62.7459	1.72761	2.92976
ETH_00024180	thyroid hormone receptor interactor, putative	pachytene checkpoint protein 2 homolog	Miscellaneous	59.7931	2.65159	0.731846
ETH_00004185	protein phosphatase 2C, putative	protein phosphatase	Miscellaneous	57.2779	4.07077	1.19307
ETH_00023635	hypothetical protein	cytadherence high molecular weight protein 2	Miscellaneous	55.6156	0.033477	0.0799397
ETH_00017795	hypothetical protein, conserved	high-affinity cgmp-specific 3 -cyclic phosphodiesterase 9a	Miscellaneous	53.6904	0.14684	0.810913
ETH_00028220	thrombospondin type 1 domain-containing protein, putative	thrombospondin type 1 domain-containing protein	Miscellaneous	53.502	0.442635	1.9886
ETH_00012550	hypothetical protein	hydrolase family protein	Miscellaneous	52.4534	0.776818	1.08151
ETH_00031830	hypothetical protein	gcc2 and gcc3 domain-containing protein	Miscellaneous	51.3373	0.0260268	0.132748
ETH_00025665	hypothetical protein	aconitate hydratase	Miscellaneous	49.5723	0.437514	4.58387
ETH_00000860	hypothetical protein	gcc2 and gcc3 domain-containing protein	Miscellaneous	46.2519	0.31814	0.279351
ETH_00004840	hypothetical protein, conserved	heat repeat-containing protein	Miscellaneous	45.7281	0.0163096	0.145368
ETH_00030555	hypothetical protein, conserved	nlr card protein	Miscellaneous	44.6681	0.0809569	0.0233087
ETH_00009515	unspecified product	gag-pol polyprotein	Miscellaneous	44.054	0.144392	0.802658
ETH_00023970	hypothetical protein, conserved	coiled-coil domain-containing protein 147	Miscellaneous	43.9667	0.447254	0.500905
ETH_00032050	protein phosphatase 2C, putative	protein phosphatase 2c containing protein	Miscellaneous	43.5401	0.0476391	0.987396
ETH_00016970	hypothetical protein	morn repeat-containing protein	Miscellaneous	43.4303	0.576369	0.400491
ETH_00001980	peroxisome biogenesis factor 7, putative	peroxisomal targeting signal 2 receptor	Miscellaneous	42.9709	0.969996	0.25725
ETH_00001315	hypothetical protein	alpha beta fold family protein	Miscellaneous	41.1544	1.04134	3.4088
ETH_00005770	hypothetical protein, conserved	heat repeat-containing protein	Miscellaneous	40.3337	0.780352	0.764307
ETH_00030815	hypothetical protein	leucine rich repeat protein	Miscellaneous	39.7847	0	0
ETH_00005050	hypothetical protein	3 5 -cyclic nucleotide phosphodiesterase domain-containing protein	Miscellaneous	38.9227	0.277087	0.600894
ETH_00036640	alkyl sulfatase, putative	metallo-beta-lactamase domain protein	Miscellaneous	38.6889	1.10613	2.85605
ETH_00009520	unspecified product	retrotransposon unclassified	Miscellaneous	38.6546	0.180377	1.39644
ETH_00022580	hypothetical protein	transmembrane protein	Miscellaneous	38.1912	0.173776	1.82517
ETH_00031870	calmodulin, putative	calmodulin-like 3	Miscellaneous	38.0196	0.0324097	0.819603
ETH_00009500	hypothetical protein, conserved	nb-arc domain related	Miscellaneous	37.7091	0	0.0342881
ETH_00008620	leucine rich repeat protein, putative	leucine rich repeat-containing protein	Miscellaneous	36.9585	0.166534	1.10704
ETH_00008445	NEK kinase, putative	serine threonine protein kinase	Miscellaneous	36.6863	0.285036	2.65358
ETH_00010230	unspecified product	cohesin complex subunit	Miscellaneous	35.0685	1.56846	1.24282
ETH_00025555	EF hand domain-containing protein, putative	ef hand domain-containing protein	Miscellaneous	34.3016	0.618535	0.806119
ETH_00025355	NEK kinase, putative	protein kinase domain containing protein	Miscellaneous	32.9785	0.0329481	1.10251
ETH_00007200	unspecified product	cation transport atpase	Miscellaneous	32.0996	2.13903	0.83616
ETH_00023620	hypothetical protein	gcc2 and gcc3 domain-containing protein	Miscellaneous	30.9806	0	0.168574
ETH_00040515	ATP-citrate synthase, putative	atp-citrate lyase	Miscellaneous	30.2011	1.01153	1.58669
ETH_00020525	hypothetical protein, conserved	wd g-beta repeat-containing protein	Miscellaneous	29.94	1.22052	1.65281
ETH_00031860	hypothetical protein	leucine rich repeat protein	Miscellaneous	29.8298	0	0.421482
ETH_00034160	hypothetical protein	alcohol dehydrogenase class iii	Miscellaneous	28.6315	0.301599	0.28876
ETH_00023625	hypothetical protein	gcc2 and gcc3 domain-containing protein	Miscellaneous	28.0347	0.0248077	0.0781911
ETH_00031845	unspecified product	gcc2 and gcc3 domain-containing protein	Miscellaneous	25.9983	0	0.0951291
ETH_00004820	hypothetical protein, conserved	wd repeat-containing protein 35 isoform 2	Miscellaneous	25.3814	0	0.278526
ETH_00026295	SCO1/SenC domain-containing protein, putative	sco1 protein	Miscellaneous	24.7238	1.53159	0.904665
ETH_00001260	unspecified product	condensin complex component	Miscellaneous	24.5367	0.589671	0.394652
ETH_00025245	unspecified product	voltage-gated ion channel superfamily	Miscellaneous	24.4049	0.00285014	0.0149938
ETH_00023610	hypothetical protein	gcc2 and gcc3 domain-containing protein	Miscellaneous	24.3657	0.0487917	0.0293216
ETH_00008755	hypothetical protein, conserved	transforming growth factor-beta receptor-associated protein 1	Miscellaneous	22.2606	1.51188	1.28684
ETH_00009635	hypothetical protein	copper-transporting atpase	Miscellaneous	21.9038	0.288599	1.66873
ETH_00013390	unspecified product	retrotransposon ty3-gypsy subclass	Miscellaneous	20.8824	0.02673	0.350405
ETH_00020275	hypothetical protein, conserved	3 5 -cyclic nucleotide phosphodiesterase domain-containing protein	Miscellaneous	20.7309	0.268455	1.58908
ETH_00024695	unspecified product	serine threonine specific protein phosphatase	Miscellaneous	20.1935	0.781862	1.17291
ETH_00005615	WD domain, G-beta repeat-containing protein, putative	wd repeat-containing protein 65	Miscellaneous	19.9762	0.134881	0.400313
ETH_00025225	hypothetical protein	exodeoxyribonuclease iii	Miscellaneous	19.9418	0.410231	0.222454
ETH_00023570	hypothetical protein	wd g-beta repeat-containing protein	Miscellaneous	19.718	0	0.131705
ETH_00029950	hypothetical protein	calcium binding egf domain-containing protein	Miscellaneous	19.6945	0.0209784	0.152428
ETH_00015385	hypothetical protein	coiled-coil domain-containing protein 96	Miscellaneous	19.4074	0.0279269	0.830411
ETH_00023595	hypothetical protein	gcc2 and gcc3 domain-containing protein	Miscellaneous	19.3341	0	0
ETH_00020520	WD domain, G-beta repeat-containing protein, putative	wd g-beta repeat-containing protein	Miscellaneous	18.984	0.313548	0.421314
ETH_00022115	F-box domain containing protein, putative	f-box domain containing protein	Miscellaneous	18.9224	0.0840786	1.70243
ETH_00025235	hypothetical protein	apurinic apyrimidinic endonuclease	Miscellaneous	18.8841	0.2998	0.0173534
ETH_00020515	hypothetical protein, conserved	wd repeat-containing protein 90	Miscellaneous	18.3086	0.341566	0.386675
ETH_00043260	hypothetical protein	toxoplasma gondii family d protein	Miscellaneous	17.4032	0.196695	0.540929
ETH_00031850	hypothetical protein	gcc2 and gcc3 domain-containing protein	Miscellaneous	17.159	0.019636	0.0313064
ETH_00021935	unspecified product	gag-pol polyprotein	Miscellaneous	16.5917	0.199342	0.652725
ETH_00043515	hypothetical protein	proteasome component region pci domain-containing protein	Miscellaneous	15.625	0.472483	0.503763
ETH_00019335	protein antigen, putative	heat shock protein sti	Miscellaneous	15.5721	0	0.345223
ETH_00013810	hypothetical protein	retrotransposon unclassified	Miscellaneous	15.4253	0.209319	0.049499
ETH_00023600	hypothetical protein	gcc2 and gcc3 domain-containing protein	Miscellaneous	15.0208	0	0
ETH_00004675	hypothetical protein	leucine-rich repeat and iq domain-containing protein 1	Miscellaneous	14.6	0.0327936	1.14041
ETH_00013525	hypothetical protein, conserved	rhoptry neck protein ron4	Miscellaneous	14.578	0.062768	0.412514
ETH_00023590	hypothetical protein	na-ca exchanger integrin-beta4	Miscellaneous	13.7545	0.0625161	0.0164528
ETH_00034860	hypothetical protein, conserved	fkbp-type peptidyl-prolyl cis-trans isomerase related	Miscellaneous	13.6301	0.147533	0.341622
ETH_00010140	hypothetical protein	gcc2 and gcc3 domain-containing protein	Miscellaneous	13.0841	0.0256363	0.0812705
ETH_00029410	hypothetical protein	gag-pol polyprotein	Miscellaneous	9.8479	0.0575642	0.593051
ETH_00013725	hypothetical protein	ef hand domain-containing protein	Miscellaneous	9.49405	0.0847456	0.0827201
ETH_00025220	hypothetical protein	isoform cra_a	Miscellaneous	8.2887	0.00917359	0.0857268
ETH_00006830	hypothetical protein	tetratricopeptide repeat protein 40-like	Miscellaneous	7.72104	0	0.22278
ETH_00025160	unspecified product	gcc2 and gcc3 domain-containing protein	Miscellaneous	7.10428	0.0461286	0.158805
ETH_00028630	CMGC kinase, CK2 family, putative	cmgc ck2 family	Miscellaneous	1335.82	9.73389	5.89969
ETH_00025200	hypothetical protein	camp-dependent protein kinase regulatory	Miscellaneous	408.736	5.91909	5.62128
ETH_00000585	hypothetical protein	camp-dependent protein kinase catalytic	Miscellaneous	400.056	11.4817	0.875985
ETH_00000580	unspecified product	protein camp- catalytic chain	Miscellaneous	356.119	3.38958	0.554221
ETH_00005380	CMGC kinase, MAPK family, putative	mitogen-activated protein kinase 2	Miscellaneous	270.754	20.8631	1.33251
ETH_00001830	hypothetical protein	calcium-dependent protein	Miscellaneous	130.038	0.100408	0.0737438
ETH_00032185	CMGC kinase, MAPK family, MEK kinase-related (incomplete catalytic triad), putative	death-associated protein kinase 3	Miscellaneous	115.869	0.729764	5.21031
ETH_00025460	protein kinase (incomplete catalytic triad), putative	zinc ccch type domain-containing protein	Miscellaneous	98.162	0.346705	7.63569
ETH_00004180	unspecified product	mitogen-activated protein kinase	Miscellaneous	80.6719	0.995695	1.29897
ETH_00021675	CAM kinase, CDPK family CAM kinase TgTPK5, putative	calcium-dependent protein	Miscellaneous	62.5815	0.0165013	0.275909
ETH_00016990	nucleoside diphosphate kinase, putative	nucleoside diphosphate	Miscellaneous	33.4569	1.51352	2.32642
ETH_00021990	CAM kinase, SNF1 family, putative	protein kinase domain containing protein	Miscellaneous	33.0559	0.672742	1.16235
ETH_00038535	CMGC kinase, CDK family, putative	cmgc cdk family	Miscellaneous	26.0411	0.0302781	0.366235
ETH_00020840	hypothetical protein	protein kinase domain containing protein	Miscellaneous	11.6459	0.0588861	0.207318
ETH_00023740	protein kinase (incomplete catalytic triad), putative	cyclin-dependent kinase	Miscellaneous	2.36211	0.0956165	0.191114
ETH_00022650	hypothetical protein, conserved	dpy30 domain-containing protein 1-like	Miscellaneous	116.739	0.0898336	0.45621
ETH_00002785	phosphoglucomutase/parafusin related protein 1, putative	tandemly duplicated gene	Miscellaneous	298.184	5.6883	1.04349
ETH_00035480	hypothetical protein	---NA---	Oocyst wall	8555.22	5.4209	9.10602
ETH_00007320	unspecified product	56 kda gametocyte antigen	Oocyst wall	2961.32	1.33229	1.14881
ETH_00018895	hypothetical protein, conserved	hypothetical protein TGME49_116890	Oocyst wall	2836.86	1.6946	17.2
ETH_00012470	oocyst wall protein, putative	oocyst wall protein	Oocyst wall	1173.37	3.11051	5.27121
ETH_00016615	unspecified product	230 kda partial	Oocyst wall	844.433	0.538008	2.87342
ETH_00007315	hypothetical protein	variable surface lipoprotein	Oocyst wall	544.333	0.206411	0.574994
ETH_00005950	hypothetical protein	serine metalloprotease precursor	Protease	651.496	2.92017	37.8915
ETH_00013105	hypothetical protein	aminopeptidase n	Protease	319.879	5.47537	5.12818
ETH_00007420	unspecified product	aspartic protease pm5	Protease	113.147	1.06155	0.476795
ETH_00000180	hypothetical protein	subtilisin-like serine protease	Protease	76.5946	5.41161	1.72215
ETH_00006825	subtilisin-like protease, putative	subtilase family protein	Protease	69.6789	0.243435	2.85518
ETH_00009270	subtilase family serine protease, putative	cna protein b-type domain	Protease	59.3824	0.36916	1.46561
ETH_00000395	subtilase family serine protease, putative	peptidase s8 and s53 subtilisin kexin sedolisin	Protease	59.3285	0.545265	5.1288
ETH_00042675	hypothetical protein	subtilisin sub8	Protease	41.9177	0	0.27251
ETH_00025145	unspecified product	subtilisin-like serine protease	Protease	39.1335	0.0164633	1.5631
ETH_00009790	subtilase family serine protease, putative	peptidase s8 and s53 subtilisin kexin sedolisin	Protease	31.7728	0	1.37805
ETH_00034420	thioredoxin, putative	thioredoxin	Redox activity	722.777	32.952	4.62163
ETH_00033360	oxidoreductase, putative	gmc oxidoreductase	Redox activity	475.712	0.449834	13.7628
ETH_00032305	peroxidoxin 2, putative	peroxiredoxin 6	Redox activity	438.543	30.3072	9.72638
ETH_00007785	hypothetical protein	alkyldihydroxyacetonephosphate peroxisomal	Redox activity	343.291	0.190062	2.01648
ETH_00025705	thioredoxin, putative	kdel motif-containing protein 1	Redox activity	332.678	17.0327	12.6735
ETH_00028385	amiloride-sensitive amine oxidase, copper-containing, putative	mam domain-containing protein	Redox activity	311.749	0.686481	1.03447
ETH_00027865	peroxiredoxin 3, putative	alkyl hydroperoxide reductase	Redox activity	282.949	6.41357	8.86523
ETH_00027760	hypothetical protein	mannitol 2-dehydrogenase	Redox activity	79.1762	0.225957	2.87184
ETH_00022305	hypothetical protein	surface antigen 7	Surface	2917.01	0.975435	1.50571
ETH_00024330	unspecified product	surface antigen 10	Surface	369.464	0.585508	2.89084
ETH_00026205	hypothetical protein	pan domain-containing protein	Surface	311.849	0.625378	8.36548
ETH_00034935	hypothetical protein	surface antigen 10	Surface	270.046	1.24913	12.232
ETH_00030195	fasciclin domain-containing protein, putative	fasciclin domain-containing protein	Surface	263.425	1.15722	4.22502
ETH_00022280	hypothetical protein	surface antigen 7	Surface	186.18	0.110889	0.382604
ETH_00038085	hypothetical protein	---NA---	Surface	175.606	1.4632	1.50747
ETH_00012815	hypothetical protein	pan domain-containing protein	Surface	172.718	0.661717	2.28388
ETH_00027460	PAN domain-containing protein (EC 3.4.21.27), related	pan domain-containing protein	Surface	124.33	0.755972	1.45617
ETH_00017025	plasma-membrane H+-ATPase, putative	plasma-membrane proton-efflux p-type atpase	Surface	116.538	0.337991	0.762505
ETH_00022855	unspecified product	plasma membrane calcium-transporting atpase 3-like	Surface	58.902	0.0276482	1.58
ETH_00023630	hypothetical protein	cell surface glycoprotein 1	Surface	44.5303	0.0575147	0.0463427
ETH_00016215	hypothetical protein	outer membrane protein	Surface	17.1665	0.410029	0.369601
ETH_00023605	hypothetical protein	pan domain-containing protein	Surface	7.77493	0	0
ETH_00010765	unspecified product	surface antigen 2	Surface	4.13465	0.143726	0.261564
ETH_00019840	hypothetical protein	---NA---	Unknown	27715.3	14.4735	44.7869
ETH_00019845	hypothetical protein	---NA---	Unknown	27025.4	14.2131	45.9705
ETH_00019835	hypothetical protein	---NA---	Unknown	14214.5	4.72433	13.6902
ETH_00032470	hypothetical protein	---NA---	Unknown	12969.2	4.26484	9.94678
ETH_00033600	hypothetical protein	---NA---	Unknown	5524.84	5.82446	3.82596
ETH_00022300	hypothetical protein	---NA---	Unknown	4202.4	1.51176	1.39716
ETH_00023360	hypothetical protein	---NA---	Unknown	3744.22	1.30415	22.8243
ETH_00031660	hypothetical protein, conserved	hypothetical protein TGGT1_306050	Unknown	2889.2	2.132	2.84943
ETH_00023355	hypothetical protein	---NA---	Unknown	2874.96	1.3412	15.7424
ETH_00006230	hypothetical protein	---NA---	Unknown	2598.84	1.99566	21.2906
ETH_00016295	hypothetical protein	---NA---	Unknown	2385.33	1.40565	1.49252
ETH_00035860	hypothetical protein	---NA---	Unknown	2289.95	1.34242	1.65065
ETH_00006020	hypothetical protein, conserved	hypothetical protein TGGT1_233360	Unknown	1868.93	1.20818	28.4187
ETH_00002090	hypothetical protein	---NA---	Unknown	1654.32	14.904	85.3399
ETH_00015945	hypothetical protein	---NA---	Unknown	1383.3	4.51418	3.19509
ETH_00005635	hypothetical protein	---NA---	Unknown	1303.41	14.5213	0.627043
ETH_00028440	hypothetical protein	hypothetical protein PHYSODRAFT_509514	Unknown	820.57	0.747007	5.5626
ETH_00016110	hypothetical protein	---NA---	Unknown	799.685	0.413164	0.652789
ETH_00013555	hypothetical protein	---NA---	Unknown	718.198	0.386564	2.85047
ETH_00035130	hypothetical protein	---NA---	Unknown	701.611	0.472021	31.6269
ETH_00032790	hypothetical protein	---NA---	Unknown	668.367	0.92978	5.47222
ETH_00018790	hypothetical protein	---NA---	Unknown	650.258	1.71201	20.0649
ETH_00022940	hypothetical protein	---NA---	Unknown	626.792	0.348475	11.0089
ETH_00028445	hypothetical protein	hypothetical protein PHYSODRAFT_506511	Unknown	603.354	0.315689	27.1976
ETH_00004225	hypothetical protein	---NA---	Unknown	595.961	0.314875	1.17468
ETH_00043200	hypothetical protein	---NA---	Unknown	547.211	1.07974	22.5609
ETH_00023940	hypothetical protein, conserved	conserved hypothetical protein	Unknown	539.156	0.687049	2.24796
ETH_00029540	hypothetical protein, conserved	---NA---	Unknown	520.29	0.954692	3.21552
ETH_00009995	hypothetical protein	---NA---	Unknown	489.231	20.0636	6.57792
ETH_00017115	hypothetical protein	---NA---	Unknown	486.942	0.717548	6.48999
ETH_00023480	hypothetical protein	hypothetical protein TGGT1_226245	Unknown	451.518	0.332536	0.160886
ETH_00000060	hypothetical protein	---NA---	Unknown	401.602	23.3301	0.259102
ETH_00003230	hypothetical protein, conserved	hypothetical protein TGGT1_236900	Unknown	397.684	4.28305	7.48354
ETH_00032785	hypothetical protein	hypothetical protein	Unknown	367.277	1.83093	5.01103
ETH_00008340	hypothetical protein	---NA---	Unknown	348.743	0.513251	1.16418
ETH_00009885	hypothetical protein, conserved	hypothetical protein TGME49_120740	Unknown	344.189	2.08737	1.70764
ETH_00023495	hypothetical protein	hypothetical protein TGME49_224905	Unknown	287.859	0.0406949	0.823079
ETH_00041495	hypothetical protein	---NA---	Unknown	255.863	0.253671	3.08455
ETH_00019595	hypothetical protein, conserved	conserved hypothetical protein	Unknown	249.086	0.0634627	2.05525
ETH_00017835	hypothetical protein, conserved	hypothetical protein TGGT1_217390	Unknown	245.062	7.80368	0.468862
ETH_00031985	hypothetical protein, conserved	---NA---	Unknown	239.805	9.73357	1.6757
ETH_00028235	hypothetical protein	---NA---	Unknown	234.154	5.26973	0.199302
ETH_00034070	hypothetical protein	---NA---	Unknown	223.131	0.156652	1.28521
ETH_00007435	hypothetical protein, conserved	hypothetical protein TGGT1_237045	Unknown	207.868	0.614301	1.21776
ETH_00021000	hypothetical protein, conserved	coding region af_2205	Unknown	206.742	1.3365	3.66662
ETH_00010910	hypothetical protein	---NA---	Unknown	205.814	7.94729	6.54453
ETH_00007415	hypothetical protein	conserved plasmodium protein	Unknown	195	0.751854	0.497603
ETH_00005310	hypothetical protein	---NA---	Unknown	191.247	0.113633	1.28256
ETH_00018635	hypothetical protein	---NA---	Unknown	187.708	0.846521	1.83387
ETH_00042455	hypothetical protein	hypothetical protein TGME49_029680	Unknown	183.89	9.01008	18.05
ETH_00030825	hypothetical protein	---NA---	Unknown	179.555	0.253307	2.92943
ETH_00025260	hypothetical protein	---NA---	Unknown	178.534	0.0351754	0.154398
ETH_00022895	hypothetical protein	---NA---	Unknown	177.39	0.459153	0.809394
ETH_00035320	hypothetical protein	---NA---	Unknown	168.98	0.480455	2.07892
ETH_00005700	hypothetical protein, conserved	hypothetical protein TGME49_116690	Unknown	168.656	1.84477	7.94802
ETH_00035405	hypothetical protein	---NA---	Unknown	164.158	6.84023	3.5564
ETH_00012545	hypothetical protein	conserved plasmodium protein	Unknown	161.736	7.12235	6.25187
ETH_00018070	hypothetical protein	---NA---	Unknown	157.355	0.115537	1.03125
ETH_00042425	hypothetical protein	---NA---	Unknown	149.672	0.56424	6.47651
ETH_00010525	hypothetical protein	---NA---	Unknown	144.631	6.96462	0.0355518
ETH_00042060	hypothetical protein	---NA---	Unknown	142.764	0.284287	2.47424
ETH_00016630	hypothetical protein	---NA---	Unknown	141.594	0.504264	7.69965
ETH_00029990	hypothetical protein	---NA---	Unknown	139.546	1.26464	10.5101
ETH_00023245	hypothetical protein	hypothetical protein TGGT1_222420	Unknown	138.37	0.0746462	0.472289
ETH_00012230	hypothetical protein, conserved	protein c21orf59	Unknown	132.571	0.103464	0.704563
ETH_00031775	hypothetical protein	---NA---	Unknown	127.942	0.0250575	0.0539721
ETH_00027425	hypothetical protein	---NA---	Unknown	127.33	0.100836	0.228878
ETH_00023425	hypothetical protein	---NA---	Unknown	124.058	0.104085	3.77402
ETH_00035875	hypothetical protein	---NA---	Unknown	118.711	0	0.615558
ETH_00018640	hypothetical protein	---NA---	Unknown	116.911	0.833189	1.15697
ETH_00020740	hypothetical protein	---NA---	Unknown	115.774	4.29463	6.43671
ETH_00003640	hypothetical protein	---NA---	Unknown	113.248	0.536436	0.366961
ETH_00038695	hypothetical protein	---NA---	Unknown	113.123	0.587545	7.04996
ETH_00021210	hypothetical protein	---NA---	Unknown	110.406	2.45415	5.7626
ETH_00001550	hypothetical protein	---NA---	Unknown	109.718	4.52838	0.304957
ETH_00028580	hypothetical protein	---NA---	Unknown	109.501	0.785267	7.67715
ETH_00000245	hypothetical protein	---NA---	Unknown	107.425	5.01797	0.56793
ETH_00027475	unspecified product	---NA---	Unknown	107.301	0.085905	0.164671
ETH_00007110	hypothetical protein, conserved	hypothetical protein TGME49_091170	Unknown	106.825	0.532045	2.69684
ETH_00008255	hypothetical protein, conserved	---NA---	Unknown	106.433	5.48066	1.2681
ETH_00002660	hypothetical protein, conserved	conserved hypothetical protein	Unknown	106.419	0.11152	1.25974
ETH_00005650	hypothetical protein	hypothetical protein TGGT1_263100	Unknown	103.722	0.218441	5.03509
ETH_00006630	hypothetical protein	---NA---	Unknown	103.048	2.4864	0.450803
ETH_00013985	hypothetical protein	---NA---	Unknown	102.573	0.872921	2.22709
ETH_00031770	hypothetical protein	---NA---	Unknown	102.512	0.0173192	0.0954044
ETH_00029700	hypothetical protein	---NA---	Unknown	101.17	6.21242	9.45688
ETH_00043290	hypothetical protein	---NA---	Unknown	97.7687	0.815322	1.36156
ETH_00013560	hypothetical protein	---NA---	Unknown	95.7027	0.0162055	0.267117
ETH_00005655	hypothetical protein	---NA---	Unknown	94.4625	0.0644336	0.421012
ETH_00021795	hypothetical protein	---NA---	Unknown	93.1834	0	0.126108
ETH_00008855	hypothetical protein	---NA---	Unknown	92.0953	1.63911	1.07597
ETH_00036935	hypothetical protein	---NA---	Unknown	91.414	0.609007	1.39521
ETH_00011730	hypothetical protein	hypothetical protein TGGT1_295995	Unknown	90.9881	0.0499575	6.57993
ETH_00023490	hypothetical protein, conserved	conserved hypothetical protein	Unknown	90.6198	0.0238284	0.0140722
ETH_00022670	hypothetical protein	---NA---	Unknown	86.7005	0.0224606	0.189542
ETH_00001400	hypothetical protein	---NA---	Unknown	86.1256	2.31646	3.97814
ETH_00023255	hypothetical protein, conserved	conserved hypothetical protein	Unknown	86.1089	2.46264	4.52781
ETH_00030800	hypothetical protein, conserved	hypothetical protein TGGT1_356780	Unknown	84.4961	0.0321021	0.0456696
ETH_00033115	hypothetical protein, conserved	hypothetical protein TGME49_005080	Unknown	84.4324	0.39121	0.429639
ETH_00001950	hypothetical protein	---NA---	Unknown	84.2585	1.81846	2.31676
ETH_00017120	hypothetical protein, conserved	hypothetical protein TgIa.0410	Unknown	83.1465	1.43942	0.708777
ETH_00023645	hypothetical protein	---NA---	Unknown	83.0031	0.130893	0.207521
ETH_00005640	hypothetical protein	---NA---	Unknown	82.4793	0.159215	0.437304
ETH_00021490	hypothetical protein	---NA---	Unknown	80.5194	0.0471911	0.976549
ETH_00027835	hypothetical protein	---NA---	Unknown	79.1227	0.0567271	1.3414
ETH_00013830	hypothetical protein	---NA---	Unknown	78.7376	1.28786	4.80967
ETH_00017030	hypothetical protein	---NA---	Unknown	78.6609	0.11412	1.16708
ETH_00032795	hypothetical protein	---NA---	Unknown	78.4557	1.12175	5.1652
ETH_00005875	hypothetical protein	---NA---	Unknown	78.1365	1.69706	2.41431
ETH_00012840	hypothetical protein, conserved	hypothetical protein, conserved	Unknown	78.1263	1.8406	1.65465
ETH_00022620	hypothetical protein, conserved	conserved hypothetical protein	Unknown	77.2861	0.484095	0.102291
ETH_00021840	hypothetical protein	---NA---	Unknown	76.3865	0.465303	0.357612
ETH_00002220	hypothetical protein	---NA---	Unknown	74.711	3.02971	0.893363
ETH_00011165	hypothetical protein	---NA---	Unknown	74.5103	0.214719	2.77678
ETH_00023730	hypothetical protein	---NA---	Unknown	74.0709	4.96354	0.906261
ETH_00030805	hypothetical protein	---NA---	Unknown	73.1488	0	0.0219912
ETH_00020810	hypothetical protein, conserved	conserved hypothetical protein	Unknown	72.4705	1.89235	6.44094
ETH_00017065	hypothetical protein, conserved	conserved hypothetical protein	Unknown	72.1705	0.0724745	0.650031
ETH_00028060	hypothetical protein	---NA---	Unknown	71.8604	0.11616	3.57916
ETH_00005665	hypothetical protein	---NA---	Unknown	71.7636	0	0.134992
ETH_00023640	hypothetical protein	---NA---	Unknown	71.5537	0.0194691	0.100005
ETH_00038020	hypothetical protein, conserved	hypothetical protein TGME49_073510	Unknown	71.1355	0.18316	1.7231
ETH_00032135	hypothetical protein	---NA---	Unknown	70.9086	0.741063	1.1257
ETH_00007520	hypothetical protein	---NA---	Unknown	70.7615	0.233672	0.303268
ETH_00014595	hypothetical protein	---NA---	Unknown	70.3857	0.129802	0.684524
ETH_00016360	hypothetical protein	---NA---	Unknown	69.2652	0.299426	0.569864
ETH_00029080	hypothetical protein	---NA---	Unknown	68.7554	0.265622	4.70582
ETH_00020735	hypothetical protein	---NA---	Unknown	68.6207	2.0155	3.04298
ETH_00031810	hypothetical protein	hypothetical protein TGGT1_362290	Unknown	67.549	0.0458346	0.0281761
ETH_00017875	hypothetical protein	---NA---	Unknown	67.524	0.0418358	0.0267751
ETH_00031410	hypothetical protein	---NA---	Unknown	67.292	1.64028	4.89036
ETH_00014045	hypothetical protein	---NA---	Unknown	66.5962	0.0962087	0.0126717
ETH_00022210	microsomal glutathione S-transferase 3, putative	---NA---	Unknown	65.212	0.334162	5.8337
ETH_00005035	hypothetical protein	---NA---	Unknown	65.2015	0.0991967	0.867061
ETH_00037090	hypothetical protein	---NA---	Unknown	65.1126	4.48849	2.159
ETH_00034380	hypothetical protein	---NA---	Unknown	65.0845	0.0330026	0.149746
ETH_00006160	hypothetical protein	---NA---	Unknown	65.0224	0.107878	2.42229
ETH_00009505	hypothetical protein	---NA---	Unknown	64.3148	0.0233294	0.0251249
ETH_00017035	hypothetical protein	hypothetical protein NCLIV_055600	Unknown	64.1136	0.0442626	0.239721
ETH_00038765	hypothetical protein	---NA---	Unknown	63.4185	0.056215	0.830149
ETH_00000895	hypothetical protein	---NA---	Unknown	63.4109	1.19919	1.18802
ETH_00028810	hypothetical protein	---NA---	Unknown	63.2508	3.46751	0.365683
ETH_00013870	hypothetical protein, conserved	---NA---	Unknown	62.4721	3.59257	1.93552
ETH_00022155	hypothetical protein	---NA---	Unknown	62.3353	0.0966504	0.60438
ETH_00021200	hypothetical protein	---NA---	Unknown	61.5083	3.00892	1.78789
ETH_00005620	hypothetical protein	---NA---	Unknown	61.4434	3.15401	1.14647
ETH_00022660	hypothetical protein	hypothetical protein TGGT1_203505	Unknown	61.395	0.0229235	0.0270756
ETH_00038175	hypothetical protein	---NA---	Unknown	61.1102	2.06974	0.155837
ETH_00012270	hypothetical protein	---NA---	Unknown	60.5039	3.08818	1.90891
ETH_00007000	hypothetical protein	hypothetical protein TGGT1_224845	Unknown	60.416	0.0963434	2.43294
ETH_00031765	hypothetical protein	---NA---	Unknown	60.3587	0.0177981	0.0196985
ETH_00011515	hypothetical protein	---NA---	Unknown	59.873	0.412326	2.44913
ETH_00028395	hypothetical protein, conserved	conserved hypothetical protein	Unknown	59.7761	2.06301	3.74219
ETH_00017060	hypothetical protein, conserved	conserved hypothetical protein	Unknown	59.718	0.049585	0.814467
ETH_00004830	hypothetical protein	---NA---	Unknown	59.6243	0.0338462	0.0791056
ETH_00012525	hypothetical protein	---NA---	Unknown	59.5397	1.51342	3.10363
ETH_00023420	hypothetical protein	hypothetical protein TGME49_039670	Unknown	59.3275	0.100506	1.97322
ETH_00012235	hypothetical protein	hypothetical protein NCLIV_000210	Unknown	58.9806	0.0342152	0.652511
ETH_00017235	hypothetical protein	---NA---	Unknown	58.8584	0.125995	0.831302
ETH_00031815	hypothetical protein	---NA---	Unknown	58.7513	0.0243803	0.304522
ETH_00002195	hypothetical protein	---NA---	Unknown	55.9876	0.594023	3.93946
ETH_00016365	hypothetical protein, conserved	conserved hypothetical protein	Unknown	55.3759	0.0531543	0.611533
ETH_00015260	hypothetical protein, conserved	conserved hypothetical protein	Unknown	55.3322	1.39002	4.08366
ETH_00040940	hypothetical protein	---NA---	Unknown	54.8754	0.173257	1.45703
ETH_00019925	hypothetical protein	---NA---	Unknown	54.7064	2.22716	4.37381
ETH_00021255	hypothetical protein	---NA---	Unknown	54.6305	0.181323	0.846915
ETH_00005280	hypothetical protein	---NA---	Unknown	54.6243	0.227889	1.70468
ETH_00033660	hypothetical protein	---NA---	Unknown	54.5038	0.433119	4.21299
ETH_00024010	hypothetical protein, conserved	---NA---	Unknown	54.1499	0.0388827	0.997443
ETH_00034845	hypothetical protein	---NA---	Unknown	54.0452	0.898543	2.23119
ETH_00029340	hypothetical protein	---NA---	Unknown	53.2624	0.0270621	0.369201
ETH_00021845	hypothetical protein	---NA---	Unknown	51.8592	1.44573	0.98312
ETH_00002225	hypothetical protein	---NA---	Unknown	51.4989	1.82613	0.0547723
ETH_00002345	hypothetical protein	---NA---	Unknown	51.4372	0.742935	0.466406
ETH_00026160	hypothetical protein, conserved	conserved hypothetical protein	Unknown	51.2173	1.01486	3.27394
ETH_00043755	hypothetical protein	---NA---	Unknown	50.9318	0.159563	0.321342
ETH_00004805	hypothetical protein	---NA---	Unknown	50.3496	0.0104831	0.0163282
ETH_00027365	hypothetical protein	---NA---	Unknown	49.8803	0.149753	1.46635
ETH_00035990	hypothetical protein	---NA---	Unknown	49.7595	0.036716	2.49179
ETH_00030165	hypothetical protein	---NA---	Unknown	49.543	3.03946	3.68769
ETH_00038140	hypothetical protein, conserved	conserved hypothetical protein	Unknown	48.549	0.25555	1.59366
ETH_00021800	hypothetical protein	---NA---	Unknown	48.054	0	0.0972396
ETH_00004705	hypothetical protein	---NA---	Unknown	47.8657	0.200435	0.127213
ETH_00004140	hypothetical protein	---NA---	Unknown	47.7476	0.521669	2.50514
ETH_00006635	hypothetical protein	---NA---	Unknown	47.3664	0.650238	0.0910728
ETH_00043180	hypothetical protein	---NA---	Unknown	47.3548	0.0741428	1.10794
ETH_00040805	hypothetical protein	---NA---	Unknown	47.3331	0.195337	2.48257
ETH_00020055	hypothetical protein	---NA---	Unknown	47.3165	0.0850292	1.00568
ETH_00010090	hypothetical protein	---NA---	Unknown	46.9364	0.154692	0.295322
ETH_00039550	hypothetical protein	---NA---	Unknown	46.6086	0.0107817	0.379757
ETH_00005710	hypothetical protein	---NA---	Unknown	46.3323	1.45185	2.0327
ETH_00025415	hypothetical protein	---NA---	Unknown	46.1195	0.240653	0.775997
ETH_00004835	hypothetical protein	---NA---	Unknown	46.02	0.0756839	0.109226
ETH_00027490	hypothetical protein	---NA---	Unknown	45.8482	1.96387	0.118424
ETH_00032450	hypothetical protein	---NA---	Unknown	45.3604	0.235783	0.170087
ETH_00000250	hypothetical protein	---NA---	Unknown	45.031	2.86787	2.75283
ETH_00037920	hypothetical protein	---NA---	Unknown	45.0207	3.08139	0.795231
ETH_00013280	hypothetical protein	---NA---	Unknown	44.8538	0.113744	1.70749
ETH_00014450	hypothetical protein	---NA---	Unknown	44.5819	0	2.22702
ETH_00036230	hypothetical protein	---NA---	Unknown	44.3434	1.18369	2.26282
ETH_00019945	hypothetical protein	hypothetical protein TGGT1_211385	Unknown	43.4177	0.0282672	3.07757
ETH_00022675	hypothetical protein	---NA---	Unknown	42.8445	0.0208756	0.213941
ETH_00004700	hypothetical protein	---NA---	Unknown	42.7731	0.195997	0.957726
ETH_00013530	hypothetical protein	---NA---	Unknown	42.4384	1.38344	2.78121
ETH_00004300	hypothetical protein, conserved	hypothetical protein TGME49_032260	Unknown	42.4344	0.650745	2.77819
ETH_00011425	hypothetical protein	---NA---	Unknown	42.1318	0	0.30627
ETH_00014600	hypothetical protein	---NA---	Unknown	42.0992	2.71887	0.991785
ETH_00002405	hypothetical protein	hypothetical protein Kpol_2002p30	Unknown	42.0563	1.11139	0.272963
ETH_00031710	hypothetical protein	---NA---	Unknown	41.9302	1.32841	2.62512
ETH_00008650	hypothetical protein	---NA---	Unknown	41.9223	1.50069	3.05381
ETH_00031245	hypothetical protein	---NA---	Unknown	41.3006	1.52146	1.36263
ETH_00013920	hypothetical protein	---NA---	Unknown	41.18	0.33049	0.759245
ETH_00011815	hypothetical protein	---NA---	Unknown	41.1501	0.971037	2.72978
ETH_00038165	hypothetical protein	---NA---	Unknown	41.0665	0.0966504	1.41209
ETH_00010160	hypothetical protein	---NA---	Unknown	40.9781	0.502957	1.81593
ETH_00035905	hypothetical protein	---NA---	Unknown	40.8052	0.230974	0.881192
ETH_00023500	hypothetical protein, conserved	hypothetical protein TGME49_017610	Unknown	40.6482	0.0056368	0.0103954
ETH_00037280	hypothetical protein	---NA---	Unknown	40.6222	0.0814426	0.873087
ETH_00008625	hypothetical protein	---NA---	Unknown	40.33	0.122942	0.611559
ETH_00020815	hypothetical protein	---NA---	Unknown	40.0831	0.145644	1.02263
ETH_00021970	hypothetical protein	---NA---	Unknown	40.0775	1.80413	2.63211
ETH_00023505	hypothetical protein	---NA---	Unknown	39.8065	0.0472669	0.0607186
ETH_00012845	hypothetical protein, conserved	hypothetical protein TGME49_041180	Unknown	39.7734	1.43397	3.73056
ETH_00013030	hypothetical protein, conserved	loc100145439 related	Unknown	39.3766	0.148165	2.07749
ETH_00026310	hypothetical protein	---NA---	Unknown	39.3219	0.0470636	0.888218
ETH_00031145	hypothetical protein	---NA---	Unknown	38.7216	0.774103	0.428575
ETH_00017630	hypothetical protein	---NA---	Unknown	38.4562	0.412653	0.58622
ETH_00028805	hypothetical protein	---NA---	Unknown	38.4077	1.93219	0.0575865
ETH_00009530	hypothetical protein	---NA---	Unknown	37.9581	0.0324097	0.487361
ETH_00021810	hypothetical protein	---NA---	Unknown	37.4863	0.573745	0.129635
ETH_00001670	hypothetical protein	---NA---	Unknown	37.1594	0.0125288	0.129327
ETH_00017000	hypothetical protein	---NA---	Unknown	37.095	0.352974	1.50035
ETH_00023975	hypothetical protein	---NA---	Unknown	36.7642	0.506673	0.626984
ETH_00009495	hypothetical protein	---NA---	Unknown	36.6434	0	0
ETH_00007560	hypothetical protein	---NA---	Unknown	36.6059	0.126045	0.199538
ETH_00017685	hypothetical protein	---NA---	Unknown	36.5675	0.0182006	1.01871
ETH_00035900	hypothetical protein	---NA---	Unknown	35.9596	0.0936264	0.859751
ETH_00023470	hypothetical protein	---NA---	Unknown	35.727	0.0786143	0.298783
ETH_00036600	hypothetical protein	---NA---	Unknown	35.4963	0.253671	2.95326
ETH_00013455	hypothetical protein	---NA---	Unknown	35.252	0.455833	1.96291
ETH_00027755	hypothetical protein	---NA---	Unknown	35.1373	0.0709004	0.0455389
ETH_00014390	hypothetical protein	---NA---	Unknown	35.0415	2.71804	0.175572
ETH_00022680	hypothetical protein	---NA---	Unknown	34.8924	0.0265342	0.538833
ETH_00043045	hypothetical protein	---NA---	Unknown	34.8832	1.60643	1.74437
ETH_00024895	hypothetical protein, conserved	conserved hypothetical protein	Unknown	34.5143	0.305992	1.39297
ETH_00031715	hypothetical protein, conserved	conserved hypothetical protein	Unknown	34.3486	1.02528	2.8838
ETH_00033155	hypothetical protein	---NA---	Unknown	33.9478	0.641411	1.5809
ETH_00028075	hypothetical protein	---NA---	Unknown	33.7606	0.0685799	1.18435
ETH_00024595	hypothetical protein	---NA---	Unknown	33.725	1.02503	3.41183
ETH_00003545	hypothetical protein	---NA---	Unknown	33.4057	0.710192	1.44148
ETH_00016995	hypothetical protein	---NA---	Unknown	33.3674	1.10445	1.64463
ETH_00022625	hypothetical protein	---NA---	Unknown	32.9896	1.67722	1.79232
ETH_00015000	hypothetical protein	---NA---	Unknown	32.7129	0.0288919	0.417213
ETH_00005685	hypothetical protein	---NA---	Unknown	32.7013	0.0235323	0
ETH_00032240	hypothetical protein	---NA---	Unknown	32.623	1.41756	0.202636
ETH_00020605	hypothetical protein, conserved	hypothetical protein TGME49_268820	Unknown	32.4791	0.287176	0.213339
ETH_00004280	hypothetical protein	---NA---	Unknown	32.2411	1.9712	1.28098
ETH_00001035	hypothetical protein	---NA---	Unknown	32.1617	0	0.385595
ETH_00012410	hypothetical protein, conserved	conserved hypothetical protein	Unknown	32.109	0.556927	1.32759
ETH_00025350	hypothetical protein	---NA---	Unknown	32.0874	0	2.43597
ETH_00040665	hypothetical protein	---NA---	Unknown	31.9912	1.00496	0.317316
ETH_00027480	hypothetical protein	---NA---	Unknown	31.9685	0.483144	0.45341
ETH_00013930	hypothetical protein, conserved	---NA---	Unknown	31.7624	0.658345	0.868391
ETH_00014030	hypothetical protein, conserved	hypothetical protein TGGT1_254320	Unknown	31.4397	0.0453912	0.130055
ETH_00040445	hypothetical protein	---NA---	Unknown	31.1361	0.796907	0.986925
ETH_00014060	hypothetical protein	---NA---	Unknown	30.917	0.0079361	0.143581
ETH_00020805	hypothetical protein	---NA---	Unknown	30.6988	0.417208	0.29862
ETH_00014455	hypothetical protein	---NA---	Unknown	30.556	0.0716604	1.37661
ETH_00028250	hypothetical protein, conserved	protein	Unknown	30.4939	0.0137368	0.737918
ETH_00028025	hypothetical protein	---NA---	Unknown	30.4624	0.0640499	2.84809
ETH_00000575	hypothetical protein	protein	Unknown	30.1332	0.170348	1.96257
ETH_00038885	hypothetical protein	---NA---	Unknown	30.0783	1.48778	2.65408
ETH_00015105	MmgE/PrpD family domain containing protein, putative	family protein	Unknown	29.8254	0.171114	0
ETH_00016985	hypothetical protein	---NA---	Unknown	29.7582	0.675787	0.825461
ETH_00004320	hypothetical protein	---NA---	Unknown	29.2475	0.851722	2.06418
ETH_00041500	hypothetical protein	---NA---	Unknown	28.934	0.344768	2.25736
ETH_00000285	hypothetical protein	---NA---	Unknown	28.7347	0.243715	0.190601
ETH_00009400	hypothetical protein	---NA---	Unknown	28.526	0.263624	0.667864
ETH_00023580	hypothetical protein	---NA---	Unknown	28.4519	0.0481859	0.201322
ETH_00031840	hypothetical protein	---NA---	Unknown	28.328	0	0.138071
ETH_00002900	hypothetical protein	---NA---	Unknown	28.315	0	1.3801
ETH_00012805	hypothetical protein	---NA---	Unknown	28.2373	0.0695808	0.119705
ETH_00037215	hypothetical protein	---NA---	Unknown	28.2112	0.0119744	1.59929
ETH_00023535	hypothetical protein	---NA---	Unknown	28.1782	0.379213	0.12395
ETH_00004815	hypothetical protein	---NA---	Unknown	28.168	0.0206256	0.0256427
ETH_00031835	hypothetical protein	---NA---	Unknown	28.1251	0	0.0287043
ETH_00027795	hypothetical protein	---NA---	Unknown	28.0922	1.18206	1.03832
ETH_00009850	hypothetical protein	---NA---	Unknown	27.968	0.472208	1.16411
ETH_00037240	hypothetical protein	---NA---	Unknown	27.8516	1.67532	0.772537
ETH_00017575	hypothetical protein, conserved	conserved hypothetical protein	Unknown	27.7442	1.58649	0.375262
ETH_00040145	hypothetical protein	---NA---	Unknown	27.5783	0.8703	1.00876
ETH_00026730	hypothetical protein	---NA---	Unknown	27.105	0.0264021	1.11156
ETH_00005670	hypothetical protein	---NA---	Unknown	27.0465	0.0226137	0.0125463
ETH_00015690	hypothetical protein	---NA---	Unknown	27.0192	0.531739	2.18383
ETH_00009490	hypothetical protein	---NA---	Unknown	26.9783	0	0.0131417
ETH_00025270	hypothetical protein	---NA---	Unknown	26.9095	0.0843519	0.331525
ETH_00023575	hypothetical protein	---NA---	Unknown	26.8667	0.0834269	0.135176
ETH_00023365	hypothetical protein	---NA---	Unknown	26.856	0.0337738	0.449684
ETH_00035535	hypothetical protein, conserved	conserved hypothetical protein	Unknown	26.1731	0.353322	1.62813
ETH_00038950	hypothetical protein	---NA---	Unknown	25.9456	0	0.48067
ETH_00001885	hypothetical protein	---NA---	Unknown	25.7615	0.113524	0.428903
ETH_00020270	hypothetical protein	---NA---	Unknown	25.5637	0.70562	1.9031
ETH_00007950	hypothetical protein	conserved hypothetical protein	Unknown	25.4197	0.778805	1.14499
ETH_00011805	hypothetical protein, conserved	---NA---	Unknown	25.3805	0.547997	1.55727
ETH_00021520	hypothetical protein	---NA---	Unknown	25.3608	1.37799	0.472038
ETH_00023525	hypothetical protein, conserved	conserved hypothetical protein	Unknown	25.2574	0	0.0973265
ETH_00018995	hypothetical protein	---NA---	Unknown	25.0367	1.59662	2.02437
ETH_00017930	hypothetical protein	---NA---	Unknown	25.0268	1.32966	1.44754
ETH_00038825	hypothetical protein	---NA---	Unknown	25.0001	0.124049	0.64852
ETH_00029685	hypothetical protein	---NA---	Unknown	24.9476	0.933735	0.892357
ETH_00012415	hypothetical protein	conserved hypothetical protein	Unknown	24.6976	0.248355	1.85195
ETH_00031820	hypothetical protein	---NA---	Unknown	24.6558	0.0132844	0.174289
ETH_00001245	hypothetical protein	---NA---	Unknown	24.2339	0.535772	1.68319
ETH_00002350	hypothetical protein	---NA---	Unknown	23.8489	0.25246	0.455426
ETH_00023885	hypothetical protein	---NA---	Unknown	23.7974	0.672538	0.847987
ETH_00012305	hypothetical protein	---NA---	Unknown	23.781	0.450704	0.981279
ETH_00004730	hypothetical protein	conserved hypothetical protein	Unknown	23.6224	1.11489	0.830414
ETH_00015840	hypothetical protein	---NA---	Unknown	23.5837	0.677072	0.886126
ETH_00028595	hypothetical protein	---NA---	Unknown	23.5308	0.188332	0.569107
ETH_00020600	hypothetical protein	---NA---	Unknown	23.3696	0.170918	2.12503
ETH_00042045	hypothetical protein	---NA---	Unknown	23.3169	1.60833	1.4345
ETH_00016765	hypothetical protein	---NA---	Unknown	23.1717	0.196523	2.39854
ETH_00030790	hypothetical protein	---NA---	Unknown	22.9992	0.189942	0.102869
ETH_00026250	hypothetical protein	---NA---	Unknown	22.6617	0.126005	0.137681
ETH_00001970	hypothetical protein, conserved	hypothetical protein, conserved	Unknown	22.5813	1.04907	1.89599
ETH_00035195	hypothetical protein	---NA---	Unknown	22.5614	0.946467	1.88619
ETH_00027470	hypothetical protein	---NA---	Unknown	22.477	0	0.0708288
ETH_00035435	hypothetical protein	hypothetical protein TGGT1_257030	Unknown	22.4252	0.56143	0.468848
ETH_00014025	hypothetical protein	---NA---	Unknown	22.2954	0.026151	0.337923
ETH_00030210	hypothetical protein	---NA---	Unknown	22.2905	0.11751	0.702527
ETH_00019265	hypothetical protein	---NA---	Unknown	22.2381	1.48207	1.48923
ETH_00014035	hypothetical protein	---NA---	Unknown	22.1006	0.0709727	0
ETH_00015335	hypothetical protein	---NA---	Unknown	22.0452	0.809476	0.298151
ETH_00037395	hypothetical protein	---NA---	Unknown	21.705	0	0
ETH_00023980	hypothetical protein	---NA---	Unknown	21.6011	0.27844	0.140583
ETH_00023615	hypothetical protein	protein	Unknown	21.5435	0.0652896	0.0480652
ETH_00018745	hypothetical protein	---NA---	Unknown	21.3673	0.527268	0.509985
ETH_00000405	hypothetical protein	---NA---	Unknown	21.126	0.445173	0.413891
ETH_00015110	hypothetical protein	---NA---	Unknown	21.043	0.0738057	0.168919
ETH_00043590	hypothetical protein	---NA---	Unknown	20.8817	0.0602007	1.06178
ETH_00004735	hypothetical protein	conserved hypothetical protein	Unknown	20.8035	0.676534	0.498713
ETH_00011780	hypothetical protein	---NA---	Unknown	20.7917	0	0.0747098
ETH_00002050	hypothetical protein	---NA---	Unknown	20.7719	1.3884	1.03191
ETH_00031195	hypothetical protein	---NA---	Unknown	20.5617	0	0.397431
ETH_00023190	hypothetical protein	---NA---	Unknown	20.4942	0.615176	1.12795
ETH_00014125	hypothetical protein	---NA---	Unknown	20.384	0.0464956	0.438779
ETH_00022005	hypothetical protein, conserved	hypothetical protein	Unknown	20.2175	0.619065	0.448246
ETH_00015300	hypothetical protein	---NA---	Unknown	20.2122	1.47676	1.9363
ETH_00019345	hypothetical protein	---NA---	Unknown	20.116	0.55741	2.11565
ETH_00028600	hypothetical protein	---NA---	Unknown	20.0922	0.0428378	0.227965
ETH_00030830	hypothetical protein	---NA---	Unknown	20.0391	0.726475	0.00786008
ETH_00039485	hypothetical protein	---NA---	Unknown	19.9841	0.196137	0.418153
ETH_00009295	hypothetical protein	---NA---	Unknown	19.9182	0.013878	1.0696
ETH_00033500	hypothetical protein	---NA---	Unknown	19.7603	1.22798	1.33188
ETH_00030055	hypothetical protein	---NA---	Unknown	19.7113	0.195083	1.3884
ETH_00039170	hypothetical protein	---NA---	Unknown	19.6655	0.0674742	0.534736
ETH_00026755	hypothetical protein	---NA---	Unknown	19.448	0.0965694	1.37969
ETH_00019910	hypothetical protein, conserved	conserved hypothetical protein	Unknown	19.1447	1.05164	1.50598
ETH_00014040	hypothetical protein	---NA---	Unknown	19.1091	0	0.0396574
ETH_00004825	hypothetical protein	---NA---	Unknown	19.0679	0	0
ETH_00009745	hypothetical protein	---NA---	Unknown	19.0516	0.143275	0.179606
ETH_00024885	hypothetical protein	---NA---	Unknown	18.824	0.542081	1.13277
ETH_00036725	hypothetical protein	---NA---	Unknown	18.5919	0.0583564	0.170562
ETH_00026850	hypothetical protein	---NA---	Unknown	18.4986	1.3602	1.11859
ETH_00027630	hypothetical protein	---NA---	Unknown	18.2484	0.0168685	0.302908
ETH_00023695	hypothetical protein	---NA---	Unknown	18.113	0.0603294	0.451922
ETH_00004175	hypothetical protein	hypothetical protein TGME49_246190	Unknown	18.0652	0.25616	0.302727
ETH_00040165	hypothetical protein	---NA---	Unknown	18.0369	0.142512	0.955958
ETH_00043395	hypothetical protein	---NA---	Unknown	17.7591	0.356088	1.08298
ETH_00025265	hypothetical protein	---NA---	Unknown	17.6011	0	0.0726364
ETH_00004740	hypothetical protein	conserved hypothetical protein	Unknown	17.4027	0.152357	0.219216
ETH_00023485	hypothetical protein, conserved	---NA---	Unknown	17.3347	0	0.0138938
ETH_00041730	hypothetical protein	---NA---	Unknown	17.2302	0.658564	1.13953
ETH_00035475	hypothetical protein	---NA---	Unknown	17.1432	0.977352	0.758568
ETH_00023530	hypothetical protein	---NA---	Unknown	17.0235	0	0.0200934
ETH_00033265	hypothetical protein	---NA---	Unknown	16.6382	1.11571	0.800179
ETH_00008160	hypothetical protein	---NA---	Unknown	16.5536	0.131918	1.18455
ETH_00007300	hypothetical protein, conserved	hypothetical protein TGME49_316635	Unknown	16.5011	0.155777	0.0748801
ETH_00032525	hypothetical protein	hypothetical protein TGME49_283810	Unknown	16.4891	0.203432	0.663328
ETH_00035940	hypothetical protein	---NA---	Unknown	16.4844	0.182356	0.203558
ETH_00012990	hypothetical protein	---NA---	Unknown	16.4766	0.0955133	0.67786
ETH_00010365	hypothetical protein	---NA---	Unknown	16.4655	0.788409	0.23976
ETH_00025230	hypothetical protein	---NA---	Unknown	16.3773	0.173737	0.130054
ETH_00043820	hypothetical protein	---NA---	Unknown	15.8258	0.921128	0.259236
ETH_00042225	hypothetical protein	---NA---	Unknown	15.805	0.0622841	0.910774
ETH_00034260	hypothetical protein, conserved	conserved hypothetical protein	Unknown	15.803	0.630383	0.256158
ETH_00037915	hypothetical protein	---NA---	Unknown	15.792	0.185357	0.119774
ETH_00039210	hypothetical protein	---NA---	Unknown	15.7894	0.363787	1.1178
ETH_00021815	hypothetical protein	---NA---	Unknown	15.677	0.472534	0.356452
ETH_00004190	hypothetical protein	---NA---	Unknown	15.5398	1.15527	0.615875
ETH_00021195	hypothetical protein	---NA---	Unknown	15.2787	0.689889	0.273479
ETH_00011785	hypothetical protein	---NA---	Unknown	15.2464	0.0247958	0.0921843
ETH_00032400	hypothetical protein	---NA---	Unknown	14.9968	0.0405932	0.134832
ETH_00034105	hypothetical protein, conserved	conserved hypothetical protein	Unknown	14.9761	0.0116087	0.894778
ETH_00013720	hypothetical protein	---NA---	Unknown	14.9594	0.121174	0.642473
ETH_00013825	hypothetical protein	---NA---	Unknown	14.9126	0.60806	0.46861
ETH_00010035	hypothetical protein	---NA---	Unknown	14.8429	0	0.444773
ETH_00031780	hypothetical protein	---NA---	Unknown	14.8051	0.015053	0.120399
ETH_00039895	hypothetical protein	---NA---	Unknown	14.562	0.152481	0.426321
ETH_00012465	hypothetical protein	---NA---	Unknown	14.5416	0.315049	0.2701
ETH_00023520	hypothetical protein	---NA---	Unknown	14.4164	0.00604211	0.252427
ETH_00024580	hypothetical protein	---NA---	Unknown	14.3286	0.0143143	1.05015
ETH_00034340	hypothetical protein	---NA---	Unknown	14.3102	0.594413	0.833201
ETH_00029855	hypothetical protein	---NA---	Unknown	14.2105	0.0736179	0.638939
ETH_00018100	hypothetical protein	---NA---	Unknown	14.2078	0.602936	1.42025
ETH_00040750	hypothetical protein	---NA---	Unknown	14.1583	0.120276	0.126843
ETH_00036470	hypothetical protein	---NA---	Unknown	13.8997	0.224745	0.427843
ETH_00043330	hypothetical protein	hypothetical protein	Unknown	13.8997	0.0182236	1.5031
ETH_00037365	hypothetical protein	---NA---	Unknown	13.8136	0.176437	0.951505
ETH_00039885	hypothetical protein	---NA---	Unknown	13.7378	0.0893167	1.1563
ETH_00019340	hypothetical protein	protein antigen	Unknown	13.6984	0	0.287945
ETH_00005990	hypothetical protein	---NA---	Unknown	13.5133	0.283969	0.604253
ETH_00003370	hypothetical protein	---NA---	Unknown	13.4393	0.178127	0.915383
ETH_00036980	hypothetical protein	---NA---	Unknown	13.3811	0.0946579	0.524338
ETH_00021805	hypothetical protein	---NA---	Unknown	13.2173	0.505325	0.030548
ETH_00033855	hypothetical protein	---NA---	Unknown	13.1974	0	0.923537
ETH_00035150	hypothetical protein	---NA---	Unknown	12.9533	0.445734	0.668774
ETH_00038755	hypothetical protein, conserved	conserved hypothetical protein	Unknown	12.9007	0.0143186	0.761521
ETH_00036035	hypothetical protein	---NA---	Unknown	12.8789	0.0443641	0.423187
ETH_00023515	hypothetical protein	---NA---	Unknown	12.8717	0	0.430502
ETH_00026855	hypothetical protein	---NA---	Unknown	12.7411	0.691977	0.767432
ETH_00031855	hypothetical protein	---NA---	Unknown	12.5121	0	0.00848389
ETH_00000570	hypothetical protein	---NA---	Unknown	12.3878	0.0328778	0.311528
ETH_00010145	hypothetical protein	---NA---	Unknown	12.3325	0.0213683	0.0913217
ETH_00038585	unspecified product	hypothetical protein	Unknown	12.2475	0	0
ETH_00042055	hypothetical protein	---NA---	Unknown	12.2156	0.120262	0.587747
ETH_00039315	hypothetical protein	---NA---	Unknown	12.2108	0.0482726	0.985704
ETH_00000840	hypothetical protein	---NA---	Unknown	12.0731	0.0183733	0.388788
ETH_00033270	hypothetical protein	---NA---	Unknown	11.9757	0.319491	0.137676
ETH_00036045	hypothetical protein	---NA---	Unknown	11.9437	0.138032	0.300709
ETH_00033275	hypothetical protein	---NA---	Unknown	11.798	0.0441422	0.601869
ETH_00037525	hypothetical protein	---NA---	Unknown	11.7557	0.445684	0.621511
ETH_00012610	hypothetical protein	---NA---	Unknown	11.7324	0.432625	0.266855
ETH_00005440	hypothetical protein	---NA---	Unknown	11.6167	0	0.0978017
ETH_00033940	hypothetical protein	---NA---	Unknown	11.5578	0.0261535	0.769161
ETH_00038955	hypothetical protein	---NA---	Unknown	11.5275	0.114513	0.420153
ETH_00005680	hypothetical protein	hypothetical protein	Unknown	11.4621	0.32062	0.0185585
ETH_00033495	hypothetical protein	---NA---	Unknown	11.4412	0	0.399578
ETH_00002045	hypothetical protein	---NA---	Unknown	11.4362	0.362593	0.932441
ETH_00037425	hypothetical protein	---NA---	Unknown	11.3671	0.0147326	0.184891
ETH_00003405	hypothetical protein	---NA---	Unknown	11.3117	0.586978	0.443058
ETH_00022515	hypothetical protein	---NA---	Unknown	11.1532	0.696832	0.493847
ETH_00033410	hypothetical protein	---NA---	Unknown	11.1408	0.420922	0.399363
ETH_00028895	hypothetical protein	---NA---	Unknown	11.1229	0.120266	0.688413
ETH_00028030	hypothetical protein	---NA---	Unknown	10.7876	0.0231936	0.194233
ETH_00028755	hypothetical protein	---NA---	Unknown	10.6068	0	0.0851479
ETH_00006835	hypothetical protein	---NA---	Unknown	10.5863	0.0548556	0.417248
ETH_00031755	hypothetical protein	---NA---	Unknown	10.4433	0.682914	0.265067
ETH_00018990	hypothetical protein	---NA---	Unknown	10.4048	0.781779	0.253398
ETH_00019330	hypothetical protein	---NA---	Unknown	10.4016	0.0125346	0.619912
ETH_00023460	hypothetical protein	---NA---	Unknown	10.3899	0.255587	0.143338
ETH_00007305	hypothetical protein, conserved	hypothetical protein TGME49_116640	Unknown	10.3565	0.249667	0.139158
ETH_00038715	hypothetical protein	---NA---	Unknown	10.3255	0.0656045	0.0301499
ETH_00028890	hypothetical protein	---NA---	Unknown	10.2502	0.0648974	0.649512
ETH_00030470	hypothetical protein	---NA---	Unknown	10.2459	0.368234	0.676223
ETH_00016270	hypothetical protein	---NA---	Unknown	10.22	0.471884	0.350574
ETH_00007015	hypothetical protein	---NA---	Unknown	10.0765	0	0.771001
ETH_00041475	hypothetical protein	---NA---	Unknown	10.0672	0.0166825	0.749802
ETH_00040565	hypothetical protein	---NA---	Unknown	9.98684	0.0539364	0.127609
ETH_00015990	hypothetical protein	---NA---	Unknown	9.98586	0.0062069	0.258335
ETH_00023285	hypothetical protein	---NA---	Unknown	9.97219	0.011867	0.81534
ETH_00024990	hypothetical protein	---NA---	Unknown	9.96543	0.701359	0.0525134
ETH_00030575	hypothetical protein, conserved	hypothetical protein TGME49_097490	Unknown	9.90887	0.0336888	0.575266
ETH_00037830	hypothetical protein	---NA---	Unknown	9.9024	0.583856	0.182408
ETH_00021350	hypothetical protein	---NA---	Unknown	9.83708	0.0357663	0.492219
ETH_00017475	hypothetical protein	---NA---	Unknown	9.69533	0.134452	0.525004
ETH_00026025	hypothetical protein	---NA---	Unknown	9.41834	0.0221348	0.276607
ETH_00022275	hypothetical protein	---NA---	Unknown	9.3835	0.0944309	0.646298
ETH_00033850	hypothetical protein	---NA---	Unknown	9.2625	0.0218847	0.876676
ETH_00000605	hypothetical protein, conserved	hypothetical protein TGME49_120580	Unknown	9.17422	0.218913	0.53461
ETH_00009670	hypothetical protein	---NA---	Unknown	9.06855	0.123489	0.789093
ETH_00039120	hypothetical protein	---NA---	Unknown	9.00106	0.12595	0.527278
ETH_00042580	hypothetical protein	---NA---	Unknown	8.85923	0.430518	0.634825
ETH_00008825	hypothetical protein, conserved	agap005082- related	Unknown	8.82762	0.0432727	0.046758
ETH_00006840	hypothetical protein	conserved hypothetical protein	Unknown	8.78031	0.197288	0.563876
ETH_00042440	hypothetical protein	---NA---	Unknown	8.73741	0.326956	0.787983
ETH_00034015	hypothetical protein	---NA---	Unknown	8.65124	0.0909786	0.731184
ETH_00040570	hypothetical protein	unnamed protein product	Unknown	8.51326	0.480503	0.361431
ETH_00028900	hypothetical protein	---NA---	Unknown	8.41719	0.153119	0.125302
ETH_00017215	hypothetical protein	---NA---	Unknown	8.29842	0.0244906	0.393086
ETH_00007645	hypothetical protein	---NA---	Unknown	8.24343	0.220191	0.680909
ETH_00035160	hypothetical protein	---NA---	Unknown	7.92822	0.387433	0.0671867
ETH_00026290	hypothetical protein	---NA---	Unknown	7.8079	0.0188806	0.393088
ETH_00039900	hypothetical protein	---NA---	Unknown	7.77964	0.0515639	0.578748
ETH_00041270	hypothetical protein	---NA---	Unknown	7.76902	0.213028	0.558777
ETH_00038270	hypothetical protein	---NA---	Unknown	7.68772	0.0375863	0.725261
ETH_00016725	hypothetical protein	---NA---	Unknown	7.60623	0.0239488	0.490047
ETH_00003715	hypothetical protein	---NA---	Unknown	7.59051	0.259843	0.293695
ETH_00023240	hypothetical protein	hypothetical protein, conserved	Unknown	7.39543	0	0.0206584
ETH_00041385	hypothetical protein	---NA---	Unknown	7.07689	0.0192086	0.265454
ETH_00039905	hypothetical protein	---NA---	Unknown	6.92699	0.215744	0.501098
ETH_00008830	hypothetical protein	---NA---	Unknown	6.73379	0.198146	0.0154206
ETH_00016375	hypothetical protein	---NA---	Unknown	6.64607	0.234141	0.476986
ETH_00038795	hypothetical protein	---NA---	Unknown	6.63389	0.402095	0.0351859
ETH_00031010	hypothetical protein	---NA---	Unknown	6.59786	0.179557	0.433839
ETH_00030570	hypothetical protein	---NA---	Unknown	6.3467	0	0.681878
ETH_00037835	hypothetical protein	---NA---	Unknown	6.24672	0.0700137	0.0867396
ETH_00028760	hypothetical protein	hypothetical protein	Unknown	5.99612	0.150612	0
ETH_00042855	hypothetical protein	---NA---	Unknown	5.83653	0.0540194	0.446586
ETH_00007650	hypothetical protein	---NA---	Unknown	5.6419	0.0984077	0.0264954
ETH_00026030	hypothetical protein	---NA---	Unknown	5.64031	0.025782	0.163465
ETH_00037510	hypothetical protein	---NA---	Unknown	5.62063	0.0266863	0.212235
ETH_00041110	hypothetical protein	---NA---	Unknown	5.4885	0.267886	0.350556
ETH_00037685	hypothetical protein	---NA---	Unknown	5.46476	0.0237387	0.123582
ETH_00031070	hypothetical protein	---NA---	Unknown	5.42645	0	0.0227695
ETH_00021680	hypothetical protein	---NA---	Unknown	5.2636	0.211966	0.42319
ETH_00016450	hypothetical protein	---NA---	Unknown	5.07513	0.209653	0.360962
ETH_00039200	hypothetical protein	---NA---	Unknown	4.92557	0.0896686	0.192163
ETH_00008840	hypothetical protein	agap005082- related	Unknown	4.91777	0.0357649	0.0630681
ETH_00021775	hypothetical protein	---NA---	Unknown	4.88714	0.0590864	0.242794
ETH_00006970	hypothetical protein	---NA---	Unknown	4.50479	0	0.046477
ETH_00043865	hypothetical protein	---NA---	Unknown	4.44773	0.187007	0.368605
ETH_00038265	hypothetical protein	---NA---	Unknown	4.16524	0.0218243	0.385107
ETH_00031540	hypothetical protein	---NA---	Unknown	3.9102	0	0.0845768
ETH_00011505	hypothetical protein	---NA---	Unknown	3.84141	0.183943	0.254489
ETH_00001685	hypothetical protein	---NA---	Unknown	3.50906	0.225128	0.206488
ETH_00003895	hypothetical protein	hypothetical protein	Unknown	3.10549	0	0.0554772
ETH_00008845	hypothetical protein	agap005082- related	Unknown	2.98793	0.148129	0.0983206
ETH_00016185	hypothetical protein	---NA---	Unknown	2.80481	0.0144717	0.187026
ETH_00031545	hypothetical protein	---NA---	Unknown	2.12504	0	0.14828
ETH_00021185	hypothetical protein	hypothetical protein	Unknown	0.893836	0.0208974	0.0270458
