# Supplementary material for: RNA Seq analysis of the Eimeria tenella gametocyte transcriptome reveals clues about the molecular basis for sexual reproduction and oocyst biogenesis
Source: BMC Genomics. 2015 Feb 18;16(1):94. doi: 10.1186/s12864-015-1298-6 (PMC4345034; doi:10.1186/s12864-015-1298-6)
Supplement: Additional file 10: — Primers used in this study. The name, sequence and direction of each primer used throughout this study are listed. Also provided are the target gene name/annotation, template source for PCR and purpose of amplification. Additional comments are also provided. [file 12864_2015_1298_MOESM10_ESM.xlsx]

## Sheet: Sheet1
Primer	Sequence	Direction	Gene	Annotation	Template	Purpose	Comments
recEtHOWP1F	gcgcgcCTGCAGggGAGCCTGAACAAACCCCTC	FWD	ETH_00018895	EtHOWP1	E. tenella gametocyte (144h p.i.) cDNA	Cloning into pET41a(+) plasmid	PstI overhang with gg spacer
recEtHOWP1R	gcgcgcGCGGCCGCCTGCTGGGGCTCGTAGG	REV	ETH_00018895	EtHOWP1	E. tenella gametocyte (144h p.i.) cDNA	Cloning into pET41a(+) plasmid	NotI overhang
recEtHAP2F1	gctagcCCATGGCACCATTTTGTAACCCTAAGAGCT	FWD	ETH_00017050/ETH_00017055	EtHAP2	E. tenella gametocyte (144h p.i.) cDNA	Cloning into pET41a(+) plasmid	NcoI overhang
recEtHAP2R1	gcatgcGCGGCCGCAGCGTAAAGAGGCGTCCTG	REV	ETH_00017050/ETH_00017055	EtHAP2	E. tenella gametocyte (144h p.i.) cDNA	Cloning into pET41a(+) plasmid	NotI overhang
recEtSub1F	CACCATGGTCCCCGTTGCTGTTG	FWD	ETH_00009790	EtSub1	E. tenella gametocyte (144h p.i.) cDNA	Cloning into pET101/D-TOPO plasmid	pET101 cloning overhang
recEtSub1R	CAGAATCTTCAGCGCCATCACT	REV	ETH_00009790	EtSub1	E. tenella gametocyte (144h p.i.) cDNA	Cloning into pET101/D-TOPO plasmid
recEtSub2F	CACCATGGCAGCAGCAAATGTTG	FWD	ETH_00025145	EtSub2	E. tenella gametocyte (144h p.i.) cDNA	Cloning into pET101/D-TOPO plasmid	pET101 cloning overhang
recEtSub2R	GCCCTTTGGCAGCAGCACTTAT	REV	ETH_00025145	EtSub2	E. tenella gametocyte (144h p.i.) cDNA	Cloning into pET101/D-TOPO plasmid
recTgHOWP1F	gcgcgcCTGCAGggGCCCCGACATCCGG	FWD	TGME49_316890	TgHOWP1	T. gondii ME49 genomic DNA	Cloning into pET41a(+) plasmid	PstI overhang with gg spacer
recTgHOWP1R	gcgcgcAAGCTTCTCGGTTGATTTGTAAGGCTC	REV	TGME49_316890	TgHOWP1	T. gondii ME49 genomic DNA	Cloning into pET41a(+) plasmid	HindIII overhang
recTgAO2F1	gctagcCTGCAGggTGTGACTTCGAGGAAGACATGT	FWD	TGME49_086780	TgAO2	T. gondii CZ genomic DNA	Cloning into pET41a(+) plasmid	PstI overhang with gg spacer
recTgAO2R1	gcatgcGCGGCCGCAATGCGTCTGTCGTTTGG	REV	TGME49_086780	TgAO2	T. gondii CZ genomic DNA	Cloning into pET41a(+) plasmid	NotI overhang
qEt18SF	CTGATGCATGCAACGAGTTT	FWD	18S rRNA gene in Supercontig190	Et18S	E. tenella cDNA from different developmental stages	qRT-PCR analysis
qEt18SR	GACCAGCCCCACAAAGTAAG	REV	18S rRNA gene in Supercontig190	Et18S	E. tenella cDNA from different developmental stages	qRT-PCR analysis
qEtOWP6F	GCATGCACTTGTCCTTTGAA	FWD	ETH_00012470	EtOWP6	E. tenella cDNA from different developmental stages	qRT-PCR analysis
qEtOWP6R	CGGACGCAGTAAGTGTTGAA	REV	ETH_00012470	EtOWP6	E. tenella cDNA from different developmental stages	qRT-PCR analysis
qEtHOWP1F	GCTCCAGAAGAATCCGTCAA	FWD	ETH_00018895	EtHOWP1	E. tenella cDNA from different developmental stages	qRT-PCR analysis
qEtHOWP1R	GCTCGTAGGGCTTGAGATTG	REV	ETH_00018895	EtHOWP1	E. tenella cDNA from different developmental stages	qRT-PCR analysis
qEtSub1F	GCGAAGAAGGAGTTGACGAC	FWD	ETH_00009790	EtSub1	E. tenella cDNA from different developmental stages	qRT-PCR analysis
qEtSub1R	ATGCCTTCTCCGTTGTTTTG	REV	ETH_00009790	EtSub1	E. tenella cDNA from different developmental stages	qRT-PCR analysis
qEtSub2F	GTCTGAGGGTTGGAGACCAG	FWD	ETH_00025145	EtSub2	E. tenella cDNA from different developmental stages	qRT-PCR analysis
qEtSub2R	AGCCTCCCGGTATACTTCGT	REV	ETH_00025145	EtSub2	E. tenella cDNA from different developmental stages	qRT-PCR analysis
qEtSub4F	GAAGAGACACGCACGATCAA	FWD	ETH_00006825	EtSub4	E. tenella cDNA from different developmental stages	qRT-PCR analysis
qEtSub4R	CAAACTTCCTTGCAGAAGGC	REV	ETH_00006825	EtSub4	E. tenella cDNA from different developmental stages	qRT-PCR analysis
qEtAO2F	TCACTAAGCAGCATGCAAGG	FWD	ETH_00028385	EtAO2	E. tenella cDNA from different developmental stages	qRT-PCR analysis
qEtAO2R	CTGAATCTGCACAAGACCGA	REV	ETH_00028385	EtAO2	E. tenella cDNA from different developmental stages	qRT-PCR analysis
EtHAP2 5F1	GGACGACGCATAAGTGTTCG	FWD	ETH_00017050/ETH_00017055	EtHAP2	E. tenella gametocyte (144h p.i.) cDNA	RT-PCR analysis	primer upstream of predicted start codon
EtHAP2 3R1	CCATTAGCTGGCAAATCAATG	REV	ETH_00017050/ETH_00017055	EtHAP2	E. tenella gametocyte (144h p.i.) cDNA	RT-PCR analysis	primer downstream of predicted stop codon
